# Supplementary material for: An original cuproptosis-related genes signature effectively influences the prognosis and immune status of head and neck squamous cell carcinoma
Source: Front Genet. 2023 Jan 4;13:1084206. doi: 10.3389/fgene.2022.1084206 (PMC9845781; doi:10.3389/fgene.2022.1084206)
Supplement: Supplementary file 1 [file Table2.XLSX]

## Sheet: Sheet1
Cuproptosis gene	Ensembl ID	Gene ID
FDX1	ENSG00000137714	2230
LIPT1	ENSG00000144182	51601
LIAS	ENSG00000121897	11019
DLD	ENSG00000091140	1738
DLAT	ENSG00000150768	1737
PDHA1	ENSG00000131828	5160
PDHB	ENSG00000168291	5162
DLST	ENSG00000119689	1743
NDUFB2	ENSG00000090266	4708
NDUFB6	ENSG00000165264	4712
NDUFA1	ENSG00000125356	4694
GLRX5	ENSG00000182512	51218
NDUFC1	ENSG00000109390	4717
NDUFA8	ENSG00000119421	4702
NDUFB10	ENSG00000140990	4716
ISCA2	ENSG00000165898	122961
TIMMDC1	ENSG00000113845	51300
NDUFV2	ENSG00000178127	4729
NDUFC2	ENSG00000151366	4718
SLC31A1	ENSG00000136868	1317
ATP7A	ENSG00000165240	538
ATP7B	ENSG00000123191	540
ACO2	ENSG00000100412	50
SDHB	ENSG00000117118	6390
POLD1	ENSG00000062822	5424
DNA2	ENSG00000138346	1763
NTHL1	ENSG00000065057	4913
POLE	ENSG00000177084	5426
CISD1	ENSG00000122873	55847
PPAT	ENSG00000128059	5471
RTEL1	ENSG00000258366	51750
ELP3	ENSG00000134014	55140
CDK5RAP1	ENSG00000101391	51654
ETFDH	ENSG00000171503	2110
OXA1L	ENSG00000155463	5018
MTFR1	ENSG00000066855	9650
NDUFA4	ENSG00000189043	4697
COX15	ENSG00000014919	1355
IDH2	ENSG00000182054	3418
MT-CO2	ENSG00000198712	4513
MTFR1L	ENSG00000117640	56181
CAT	ENSG00000121691	847
COX4I1	ENSG00000131143	1327
