# Supplementary material for: An original cuproptosis-related genes signature effectively influences the prognosis and immune status of head and neck squamous cell carcinoma
Source: Front Genet. 2023 Jan 4;13:1084206. doi: 10.3389/fgene.2022.1084206 (PMC9845781; doi:10.3389/fgene.2022.1084206)
Supplement: Supplementary file 3 [file Table3.XLSX]

## Sheet: Sheet1
node1	node2	node1_string_id	node2_string_id	neighborhood_on_chromosome	gene_fusion	phylogenetic_cooccurrence	homology	coexpression	experimentally_determined_interaction	database_annotated	automated_textmining	combined_score
ACACA	PDK4	9606.ENSP00000483300	9606.ENSP00000005178	0	0	0	0	0.062	0.067	0	0.511	0.534
ACACA	EHHADH	9606.ENSP00000483300	9606.ENSP00000231887	0.06	0	0	0	0.063	0	0	0.528	0.548
ACACA	GOT2	9606.ENSP00000483300	9606.ENSP00000245206	0	0	0	0	0	0	0	0.408	0.408
ACACA	ACSS2	9606.ENSP00000483300	9606.ENSP00000253382	0.069	0	0	0	0.123	0.103	0.9	0.707	0.974
ACACA	ACLY	9606.ENSP00000483300	9606.ENSP00000253792	0	0	0	0	0.659	0	0.8	0.832	0.987
ACACA	DHTKD1	9606.ENSP00000483300	9606.ENSP00000263035	0	0	0	0	0.062	0	0	0.589	0.598
ACACA	ACAT1	9606.ENSP00000483300	9606.ENSP00000265838	0.044	0	0	0	0.062	0	0.9	0.341	0.933
ACACA	DLAT	9606.ENSP00000483300	9606.ENSP00000280346	0	0	0	0	0.084	0.058	0.9	0.288	0.93
ACACA	ACOX1	9606.ENSP00000483300	9606.ENSP00000293217	0.044	0	0	0	0.049	0	0	0.709	0.712
ACACA	IDH3A	9606.ENSP00000483300	9606.ENSP00000299518	0	0	0	0	0.062	0.109	0	0.354	0.413
ACACA	ACOT12	9606.ENSP00000483300	9606.ENSP00000303246	0.051	0	0	0	0.065	0	0.9	0.063	0.905
ACACA	ACSS1	9606.ENSP00000483300	9606.ENSP00000316924	0.069	0	0	0	0.123	0.103	0.9	0.599	0.965
ACACA	PKM	9606.ENSP00000483300	9606.ENSP00000320171	0	0	0	0	0.062	0	0	0.467	0.478
ACACA	HADHB	9606.ENSP00000483300	9606.ENSP00000325136	0.044	0	0	0	0.062	0	0	0.521	0.533
ACACA	PKLR	9606.ENSP00000483300	9606.ENSP00000339933	0	0	0	0	0.062	0	0	0.55	0.559
ACACA	ACACB	9606.ENSP00000483300	9606.ENSP00000341044	0	0	0	0.977	0	0	0.9	0.803	0.901
ACACA	CS	9606.ENSP00000483300	9606.ENSP00000342056	0.111	0	0	0	0.073	0.056	0.8	0.354	0.881
ACACA	ACAT2	9606.ENSP00000483300	9606.ENSP00000356015	0.044	0	0	0	0.065	0	0.9	0.299	0.929
ACACA	ME1	9606.ENSP00000483300	9606.ENSP00000358719	0.047	0	0	0	0.063	0.057	0	0.567	0.587
ACACA	ACADM	9606.ENSP00000483300	9606.ENSP00000359871	0.044	0	0	0	0.062	0	0	0.539	0.551
ACACA	SUCLA2	9606.ENSP00000483300	9606.ENSP00000367923	0	0	0	0	0.134	0	0.8	0.22	0.853
ACACA	FOXO1	9606.ENSP00000483300	9606.ENSP00000368880	0	0	0	0	0	0.078	0	0.45	0.471
ACACA	GLDC	9606.ENSP00000483300	9606.ENSP00000370737	0	0	0	0	0.062	0	0	0.459	0.471
ACACA	SUCLG1	9606.ENSP00000483300	9606.ENSP00000377446	0	0	0	0	0.064	0	0.8	0.17	0.831
ACACA	PC	9606.ENSP00000483300	9606.ENSP00000377532	0.185	0	0	0.601	0.183	0	0	0.878	0.547
ACACA	PPARA	9606.ENSP00000483300	9606.ENSP00000385523	0	0	0	0	0.062	0	0	0.707	0.713
ACACA	CROT	9606.ENSP00000483300	9606.ENSP00000413575	0	0	0	0	0	0	0	0.467	0.467
ACACA	BRCA1	9606.ENSP00000483300	9606.ENSP00000418960	0	0	0	0	0	0.974	0	0.986	0.999
ACACA	SUCLG2	9606.ENSP00000483300	9606.ENSP00000419325	0	0	0	0	0.134	0	0.8	0.214	0.852
ACACA	ME3	9606.ENSP00000483300	9606.ENSP00000440246	0.047	0	0	0	0.062	0.057	0	0.456	0.48
ACACA	AKT1	9606.ENSP00000483300	9606.ENSP00000451828	0	0	0	0	0	0	0	0.46	0.46
ACACA	NDUFAB1	9606.ENSP00000483300	9606.ENSP00000458770	0.185	0	0	0	0.062	0	0	0.298	0.417
ACACB	PDK4	9606.ENSP00000341044	9606.ENSP00000005178	0	0	0	0	0.064	0.067	0	0.436	0.465
ACACB	EHHADH	9606.ENSP00000341044	9606.ENSP00000231887	0.06	0	0	0	0.065	0	0	0.52	0.541
ACACB	ACSS2	9606.ENSP00000341044	9606.ENSP00000253382	0.069	0	0	0	0.123	0.103	0.9	0.603	0.965
ACACB	ACLY	9606.ENSP00000341044	9606.ENSP00000253792	0	0	0	0	0.646	0	0.8	0.726	0.978
ACACB	DHTKD1	9606.ENSP00000341044	9606.ENSP00000263035	0	0	0	0	0.062	0	0	0.654	0.661
ACACB	PECR	9606.ENSP00000341044	9606.ENSP00000265322	0.05	0	0	0	0.062	0	0	0.394	0.413
ACACB	ACAT1	9606.ENSP00000341044	9606.ENSP00000265838	0.044	0	0	0	0.062	0	0.9	0.186	0.917
ACACB	DLAT	9606.ENSP00000341044	9606.ENSP00000280346	0	0	0	0	0.064	0.058	0.9	0.269	0.927
ACACB	ACOX1	9606.ENSP00000341044	9606.ENSP00000293217	0.044	0	0	0	0.062	0	0	0.563	0.574
ACACB	AGXT	9606.ENSP00000341044	9606.ENSP00000302620	0	0	0	0	0.063	0	0	0.55	0.56
ACACB	ACOT12	9606.ENSP00000341044	9606.ENSP00000303246	0.051	0	0	0	0.065	0	0.9	0.048	0.904
ACACB	GLS2	9606.ENSP00000341044	9606.ENSP00000310447	0	0	0	0	0.062	0	0	0.639	0.647
ACACB	ACSS1	9606.ENSP00000341044	9606.ENSP00000316924	0.069	0	0	0	0.123	0.103	0.9	0.432	0.95
ACACB	PKLR	9606.ENSP00000341044	9606.ENSP00000339933	0	0	0	0	0.062	0	0	0.402	0.415
ACACB	NDUFAB1	9606.ENSP00000341044	9606.ENSP00000458770	0.185	0	0	0	0.062	0	0	0.311	0.427
ACACB	ACADM	9606.ENSP00000341044	9606.ENSP00000359871	0.044	0	0	0	0.063	0	0	0.464	0.478
ACACB	PC	9606.ENSP00000341044	9606.ENSP00000377532	0.185	0	0	0.597	0.183	0	0	0.855	0.543
ACACB	ME3	9606.ENSP00000341044	9606.ENSP00000440246	0.047	0	0	0	0.062	0.057	0	0.545	0.565
ACACB	ME1	9606.ENSP00000341044	9606.ENSP00000358719	0.047	0	0	0	0.062	0.057	0	0.555	0.574
ACACB	PPARA	9606.ENSP00000341044	9606.ENSP00000385523	0	0	0	0	0.087	0	0	0.587	0.607
ACACB	GLDC	9606.ENSP00000341044	9606.ENSP00000370737	0	0	0	0	0.062	0	0	0.627	0.635
ACACB	SUCLG1	9606.ENSP00000341044	9606.ENSP00000377446	0	0	0	0	0.064	0	0.8	0.081	0.812
ACACB	SUCLG2	9606.ENSP00000341044	9606.ENSP00000419325	0	0	0	0	0.134	0	0.8	0.187	0.846
ACACB	SUCLA2	9606.ENSP00000341044	9606.ENSP00000367923	0	0	0	0	0.134	0	0.8	0.224	0.853
ACACB	CS	9606.ENSP00000341044	9606.ENSP00000342056	0.111	0	0	0	0.073	0.056	0.8	0.269	0.865
ACACB	ACAT2	9606.ENSP00000341044	9606.ENSP00000356015	0.044	0	0	0	0.062	0	0.9	0.193	0.917
ACAD9	NDUFAF7	9606.ENSP00000312618	9606.ENSP00000002125	0	0	0	0	0.045	0	0.6	0.559	0.816
ACAD9	NDUFB4	9606.ENSP00000312618	9606.ENSP00000184266	0	0	0	0	0.048	0	0.6	0.074	0.616
ACAD9	ATP5D	9606.ENSP00000312618	9606.ENSP00000215375	0.06	0	0	0	0.087	0.553	0	0.069	0.596
ACAD9	NDUFB7	9606.ENSP00000312618	9606.ENSP00000215565	0	0	0	0	0.054	0	0.6	0.043	0.606
ACAD9	ECH1	9606.ENSP00000312618	9606.ENSP00000221418	0	0	0	0	0.17	0.316	0	0.063	0.422
ACAD9	EHHADH	9606.ENSP00000312618	9606.ENSP00000231887	0.049	0	0	0	0.122	0.369	0	0.147	0.49
ACAD9	NDUFS7	9606.ENSP00000312618	9606.ENSP00000233627	0	0	0	0	0.111	0.992	0.6	0.614	0.998
ACAD9	NDUFB3	9606.ENSP00000312618	9606.ENSP00000237889	0	0	0	0	0.049	0.255	0.6	0.459	0.826
ACAD9	COX6B1	9606.ENSP00000312618	9606.ENSP00000246554	0	0	0	0	0.046	0.255	0	0.32	0.474
ACAD9	NDUFA2	9606.ENSP00000312618	9606.ENSP00000252102	0	0	0	0	0.073	0.438	0.6	0.405	0.859
ACAD9	NDUFA10	9606.ENSP00000312618	9606.ENSP00000252711	0	0	0	0	0.089	0	0.6	0.459	0.785
ACAD9	COX5B	9606.ENSP00000312618	9606.ENSP00000258424	0	0	0	0	0.069	0.255	0	0.209	0.403
ACAD9	NDUFB5	9606.ENSP00000312618	9606.ENSP00000259037	0	0	0	0	0.062	0.43	0.6	0.078	0.776
ACAD9	NDUFAF1	9606.ENSP00000312618	9606.ENSP00000260361	0	0	0	0	0.062	0.992	0.8	0.843	0.999
ACAD9	COX10	9606.ENSP00000312618	9606.ENSP00000261643	0	0	0	0	0	0	0	0.456	0.456
ACAD9	ATP5B	9606.ENSP00000312618	9606.ENSP00000262030	0.045	0	0	0	0.088	0.531	0	0.218	0.637
ACAD9	FOXRED1	9606.ENSP00000312618	9606.ENSP00000263578	0	0	0	0	0.062	0.385	0	0.729	0.83
ACAD9	NDUFS3	9606.ENSP00000312618	9606.ENSP00000263774	0	0	0	0	0.07	0.992	0.6	0.464	0.998
ACAD9	SDHA	9606.ENSP00000312618	9606.ENSP00000264932	0.068	0	0	0	0.147	0.416	0	0.356	0.661
ACAD9	PECR	9606.ENSP00000312618	9606.ENSP00000265322	0.042	0	0	0	0.063	0.143	0	0.364	0.446
ACAD9	VDAC1	9606.ENSP00000312618	9606.ENSP00000265333	0	0	0	0	0.046	0.641	0	0.189	0.698
ACAD9	NDUFA9	9606.ENSP00000312618	9606.ENSP00000266544	0	0	0	0	0.075	0.117	0.6	0.395	0.776
ACAD9	POLG	9606.ENSP00000312618	9606.ENSP00000268124	0	0	0	0	0.062	0	0	0.434	0.447
ACAD9	NDUFB10	9606.ENSP00000312618	9606.ENSP00000268668	0	0	0	0	0.062	0	0.6	0.279	0.706
ACAD9	ECSIT	9606.ENSP00000312618	9606.ENSP00000270517	0	0	0	0	0.073	0.992	0.8	0.806	0.999
ACAD9	NDUFS6	9606.ENSP00000312618	9606.ENSP00000274137	0	0	0	0	0.063	0.104	0	0.46	0.508
ACAD9	NDUFB11	9606.ENSP00000312618	9606.ENSP00000276062	0	0	0	0	0.046	0.155	0.6	0.314	0.749
ACAD9	NDUFB9	9606.ENSP00000312618	9606.ENSP00000276689	0	0	0	0	0.079	0	0.6	0.335	0.733
ACAD9	DLAT	9606.ENSP00000312618	9606.ENSP00000280346	0.047	0	0	0	0.074	0.612	0	0.085	0.645
ACAD9	NDUFC2	9606.ENSP00000312618	9606.ENSP00000281031	0	0	0	0	0.074	0.435	0.6	0.213	0.813
ACAD9	ATP5O	9606.ENSP00000312618	9606.ENSP00000290299	0.049	0	0	0	0.088	0.453	0	0.128	0.531
ACAD9	NDUFAF2	9606.ENSP00000312618	9606.ENSP00000296597	0	0	0	0	0	0.117	0	0.38	0.429
ACAD9	NDUFS4	9606.ENSP00000312618	9606.ENSP00000296684	0	0	0	0	0.048	0.117	0	0.46	0.506
ACAD9	NDUFB8	9606.ENSP00000312618	9606.ENSP00000299166	0	0	0	0	0.046	0	0.6	0.304	0.711
ACAD9	ATP5L	9606.ENSP00000312618	9606.ENSP00000300688	0	0	0	0	0.072	0.499	0	0.091	0.541
ACAD9	NDUFA7	9606.ENSP00000312618	9606.ENSP00000301457	0	0	0	0	0.047	0.117	0.6	0.152	0.676
ACAD9	ATP5H	9606.ENSP00000312618	9606.ENSP00000301587	0	0	0	0	0.096	0.553	0	0.146	0.625
ACAD9	CRAT	9606.ENSP00000312618	9606.ENSP00000315013	0	0	0	0	0.16	0.247	0	0.13	0.401
ACAD9	CS	9606.ENSP00000312618	9606.ENSP00000342056	0	0	0	0	0.113	0.117	0	0.3	0.404
ACAD9	BCS1L	9606.ENSP00000312618	9606.ENSP00000413908	0	0	0	0	0.117	0.117	0	0.301	0.407
ACAD9	SDHD	9606.ENSP00000312618	9606.ENSP00000364699	0	0	0	0	0.079	0.255	0	0.211	0.412
ACAD9	SCP2	9606.ENSP00000312618	9606.ENSP00000360569	0	0	0	0	0.239	0.212	0	0.118	0.424
ACAD9	SUCLG2	9606.ENSP00000312618	9606.ENSP00000419325	0.06	0	0	0	0.083	0.244	0	0.234	0.434
ACAD9	SURF1	9606.ENSP00000312618	9606.ENSP00000361042	0	0	0	0	0.056	0.1	0	0.392	0.438
ACAD9	COA6	9606.ENSP00000312618	9606.ENSP00000355572	0	0	0	0	0.044	0.229	0	0.32	0.455
ACAD9	HSD17B4	9606.ENSP00000312618	9606.ENSP00000420914	0.071	0	0	0	0.185	0.146	0	0.273	0.467
ACAD9	VDAC2	9606.ENSP00000312618	9606.ENSP00000361635	0	0	0	0	0	0.467	0	0.041	0.467
ACAD9	COX5A	9606.ENSP00000312618	9606.ENSP00000317780	0	0	0	0	0.075	0.307	0	0.236	0.468
ACAD9	SDHB	9606.ENSP00000312618	9606.ENSP00000364649	0.078	0	0	0	0.074	0.307	0	0.215	0.474
ACAD9	PDK2	9606.ENSP00000312618	9606.ENSP00000420927	0	0	0	0	0.062	0.421	0	0.131	0.487
ACAD9	PDK1	9606.ENSP00000312618	9606.ENSP00000376352	0	0	0	0	0.062	0.475	0	0.085	0.51
ACAD9	COX4I1	9606.ENSP00000312618	9606.ENSP00000457513	0	0	0	0	0.08	0.307	0	0.295	0.512
ACAD9	ACADSB	9606.ENSP00000312618	9606.ENSP00000357873	0	0	0.446	0.819	0.228	0.237	0	0.798	0.513
ACAD9	ATP5C1	9606.ENSP00000312618	9606.ENSP00000349142	0.069	0	0	0	0.088	0.461	0	0.063	0.514
ACAD9	VDAC3	9606.ENSP00000312618	9606.ENSP00000428845	0	0	0	0	0	0.526	0	0.041	0.526
ACAD9	ACADM	9606.ENSP00000312618	9606.ENSP00000359871	0	0	0.441	0.762	0.135	0.31	0	0.673	0.527
ACAD9	ECI2	9606.ENSP00000312618	9606.ENSP00000369461	0.189	0	0	0	0.145	0.304	0	0.138	0.528
ACAD9	MT-ATP6	9606.ENSP00000312618	9606.ENSP00000354632	0	0	0	0	0.061	0.385	0	0.26	0.535
ACAD9	NDUFA4	9606.ENSP00000312618	9606.ENSP00000339720	0	0	0	0	0.052	0.419	0	0.228	0.538
ACAD9	NDUFV1	9606.ENSP00000312618	9606.ENSP00000322450	0	0	0	0	0.131	0.117	0	0.477	0.564
ACAD9	NDUFV2	9606.ENSP00000312618	9606.ENSP00000327268	0	0	0	0	0.079	0.104	0	0.522	0.571
ACAD9	ATP5A1	9606.ENSP00000312618	9606.ENSP00000381736	0.055	0	0	0	0.086	0.49	0	0.163	0.582
ACAD9	LYRM4	9606.ENSP00000312618	9606.ENSP00000420026	0	0	0	0	0	0.117	0	0.599	0.63
ACAD9	NDUFS1	9606.ENSP00000312618	9606.ENSP00000392709	0	0	0	0	0.111	0.297	0	0.49	0.654
ACAD9	NDUFB2	9606.ENSP00000312618	9606.ENSP00000419087	0	0	0	0	0	0	0.6	0.187	0.66
ACAD9	MT-ND4	9606.ENSP00000312618	9606.ENSP00000354961	0	0	0	0	0	0	0.6	0.214	0.672
ACAD9	ATP5F1	9606.ENSP00000312618	9606.ENSP00000358737	0	0	0	0	0.093	0.571	0	0.242	0.679
ACAD9	MT-ND5	9606.ENSP00000312618	9606.ENSP00000354813	0	0	0	0	0	0	0.6	0.251	0.687
ACAD9	NDUFB6	9606.ENSP00000312618	9606.ENSP00000369176	0	0	0	0	0.066	0	0.6	0.238	0.691
ACAD9	NDUFC1	9606.ENSP00000312618	9606.ENSP00000441126	0	0	0	0	0	0	0.6	0.293	0.705
ACAD9	NDUFB1	9606.ENSP00000312618	9606.ENSP00000330787	0	0	0	0	0.071	0	0.6	0.282	0.71
ACAD9	ETFDH	9606.ENSP00000312618	9606.ENSP00000426638	0.079	0	0	0	0.183	0.258	0	0.544	0.711
ACAD9	MT-ND3	9606.ENSP00000312618	9606.ENSP00000355206	0	0	0	0	0	0	0.6	0.321	0.717
ACAD9	MT-ND2	9606.ENSP00000312618	9606.ENSP00000355046	0	0	0	0	0	0.097	0.6	0.285	0.719
ACAD9	ETFB	9606.ENSP00000312618	9606.ENSP00000346173	0.079	0	0.216	0	0.118	0.386	0	0.414	0.729
ACAD9	NDUFA8	9606.ENSP00000312618	9606.ENSP00000362873	0	0	0	0	0.046	0.311	0.6	0.099	0.731
ACAD9	NDUFA3	9606.ENSP00000312618	9606.ENSP00000418438	0	0	0	0	0.046	0.255	0.6	0.186	0.737
ACAD9	NDUFA11	9606.ENSP00000312618	9606.ENSP00000389160	0	0	0	0	0.067	0	0.6	0.37	0.744
ACAD9	MT-ND1	9606.ENSP00000312618	9606.ENSP00000354687	0	0	0	0	0	0.097	0.6	0.352	0.745
ACAD9	NDUFA12	9606.ENSP00000312618	9606.ENSP00000330737	0	0	0	0	0.049	0.117	0	0.736	0.759
ACAD9	NDUFA1	9606.ENSP00000312618	9606.ENSP00000360492	0	0	0	0	0	0	0.6	0.477	0.782
ACAD9	ETFA	9606.ENSP00000312618	9606.ENSP00000452762	0.079	0.01	0.284	0	0.124	0.398	0	0.502	0.795
ACAD9	NDUFS8	9606.ENSP00000312618	9606.ENSP00000315774	0	0	0	0	0.08	0.103	0.6	0.459	0.797
ACAD9	NDUFA6	9606.ENSP00000312618	9606.ENSP00000418842	0	0	0	0	0.065	0.298	0.6	0.35	0.806
ACAD9	NDUFAB1	9606.ENSP00000312618	9606.ENSP00000458770	0.078	0	0	0	0	0.304	0.6	0.381	0.82
ACAD9	NDUFAF4	9606.ENSP00000312618	9606.ENSP00000358272	0	0	0	0	0	0.276	0.6	0.523	0.85
ACAD9	DBT	9606.ENSP00000312618	9606.ENSP00000359151	0.047	0	0	0	0.063	0.853	0	0.085	0.863
ACAD9	HADHB	9606.ENSP00000312618	9606.ENSP00000325136	0.055	0	0	0	0.181	0.259	0	0.801	0.87
ACAD9	NDUFA5	9606.ENSP00000312618	9606.ENSP00000417142	0	0	0	0	0.048	0.297	0.6	0.679	0.902
ACAD9	NDUFS5	9606.ENSP00000312618	9606.ENSP00000362060	0	0	0	0	0.056	0.913	0	0.332	0.94
ACAD9	NDUFAF5	9606.ENSP00000312618	9606.ENSP00000367346	0	0	0	0	0	0.265	0.6	0.82	0.942
ACAD9	MT-ND6	9606.ENSP00000312618	9606.ENSP00000354665	0	0	0	0	0	0.913	0.6	0.339	0.974
ACAD9	TMEM126B	9606.ENSP00000312618	9606.ENSP00000351737	0	0	0	0	0	0.913	0.8	0.805	0.996
ACAD9	NDUFA13	9606.ENSP00000312618	9606.ENSP00000423673	0	0	0	0	0.059	0.992	0.6	0.244	0.997
ACAD9	NDUFS2	9606.ENSP00000312618	9606.ENSP00000356972	0	0	0	0	0.093	0.992	0.6	0.525	0.998
ACAD9	NDUFAF3	9606.ENSP00000312618	9606.ENSP00000323076	0	0	0	0	0.059	0.992	0.6	0.459	0.998
ACAD9	TIMMDC1	9606.ENSP00000312618	9606.ENSP00000418803	0	0	0	0	0.084	0.992	0.6	0.606	0.998
ACADM	PDK4	9606.ENSP00000359871	9606.ENSP00000005178	0	0	0	0	0.063	0	0	0.653	0.661
ACADM	UQCRC1	9606.ENSP00000359871	9606.ENSP00000203407	0	0	0	0	0.121	0.077	0	0.321	0.401
ACADM	DLD	9606.ENSP00000359871	9606.ENSP00000205402	0.058	0	0	0	0.424	0	0	0.265	0.567
ACADM	ACO2	9606.ENSP00000359871	9606.ENSP00000216254	0	0	0	0	0.082	0	0	0.404	0.43
ACADM	DECR2	9606.ENSP00000359871	9606.ENSP00000219481	0.042	0	0	0	0.556	0.318	0	0.327	0.778
ACADM	ECH1	9606.ENSP00000359871	9606.ENSP00000221418	0	0	0	0	0.207	0.388	0	0.513	0.743
ACADM	OGDH	9606.ENSP00000359871	9606.ENSP00000222673	0.06	0	0	0	0.155	0	0	0.31	0.404
ACADM	EHHADH	9606.ENSP00000359871	9606.ENSP00000231887	0.049	0	0	0	0.122	0.197	0	0.677	0.754
ACADM	CAT	9606.ENSP00000359871	9606.ENSP00000241052	0.069	0	0	0	0.094	0.233	0	0.339	0.515
ACADM	GOT2	9606.ENSP00000359871	9606.ENSP00000245206	0	0	0	0	0.07	0	0	0.462	0.479
ACADM	ACLY	9606.ENSP00000359871	9606.ENSP00000253792	0.06	0	0	0	0.062	0.097	0	0.429	0.484
ACADM	NDUFB5	9606.ENSP00000359871	9606.ENSP00000259037	0	0	0	0	0.261	0	0	0.296	0.457
ACADM	ATP5B	9606.ENSP00000359871	9606.ENSP00000262030	0.045	0	0	0	0.153	0.13	0	0.299	0.441
ACADM	SDHA	9606.ENSP00000359871	9606.ENSP00000264932	0.068	0	0	0	0.253	0.158	0	0.409	0.607
ACADM	VDAC1	9606.ENSP00000359871	9606.ENSP00000265333	0	0	0	0	0.086	0.286	0	0.204	0.435
ACADM	ACAT1	9606.ENSP00000359871	9606.ENSP00000265838	0.055	0	0	0	0.422	0.102	0	0.324	0.624
ACADM	UQCRC2	9606.ENSP00000359871	9606.ENSP00000268379	0	0	0	0	0.245	0.299	0	0.302	0.599
ACADM	BCKDHA	9606.ENSP00000359871	9606.ENSP00000269980	0	0.005	0	0	0.145	0	0	0.366	0.435
ACADM	ACOX1	9606.ENSP00000359871	9606.ENSP00000293217	0	0	0	0	0.082	0	0	0.789	0.798
ACADM	IDH3A	9606.ENSP00000359871	9606.ENSP00000299518	0.06	0	0	0	0.064	0.3	0	0.489	0.643
ACADM	PDHB	9606.ENSP00000359871	9606.ENSP00000307241	0	0	0	0	0.198	0.108	0	0.262	0.426
ACADM	ACOX2	9606.ENSP00000359871	9606.ENSP00000307697	0	0	0	0	0.082	0	0	0.471	0.494
ACADM	CYCS	9606.ENSP00000359871	9606.ENSP00000307786	0	0	0	0	0.18	0	0	0.37	0.461
ACADM	CRAT	9606.ENSP00000359871	9606.ENSP00000315013	0	0	0	0	0.185	0.141	0	0.368	0.519
ACADM	COX5A	9606.ENSP00000359871	9606.ENSP00000317780	0	0	0	0	0.148	0.168	0	0.255	0.426
ACADM	BCKDHB	9606.ENSP00000359871	9606.ENSP00000318351	0	0	0	0	0.269	0.058	0	0.314	0.487
ACADM	NDUFV1	9606.ENSP00000359871	9606.ENSP00000322450	0	0	0	0	0.481	0	0	0.304	0.623
ACADM	BCAT2	9606.ENSP00000359871	9606.ENSP00000322991	0	0	0	0	0.145	0	0	0.478	0.535
ACADM	HADHB	9606.ENSP00000359871	9606.ENSP00000325136	0.055	0	0	0	0.587	0.391	0	0.73	0.927
ACADM	MDH2	9606.ENSP00000359871	9606.ENSP00000327070	0.05	0	0	0	0.184	0.104	0	0.354	0.491
ACADM	IDH2	9606.ENSP00000359871	9606.ENSP00000331897	0	0	0	0	0.082	0.389	0	0.222	0.526
ACADM	CS	9606.ENSP00000359871	9606.ENSP00000342056	0	0	0	0	0.098	0.117	0	0.514	0.58
ACADM	ETFB	9606.ENSP00000359871	9606.ENSP00000346173	0.079	0	0.283	0	0.194	0.762	0	0.501	0.925
ACADM	ACOX3	9606.ENSP00000359871	9606.ENSP00000348775	0	0	0	0	0.106	0	0	0.394	0.435
ACADM	ATP5C1	9606.ENSP00000359871	9606.ENSP00000349142	0.069	0	0	0	0.262	0.306	0	0.191	0.563
ACADM	ACADSB	9606.ENSP00000359871	9606.ENSP00000357873	0	0	0.445	0.821	0.101	0.26	0	0.726	0.44
ACADM	ATP5F1	9606.ENSP00000359871	9606.ENSP00000358737	0	0	0	0	0.376	0.104	0	0.452	0.667
ACADM	DBT	9606.ENSP00000359871	9606.ENSP00000359151	0.047	0	0	0	0.189	0	0	0.475	0.559
ACADM	ATP5A1	9606.ENSP00000359871	9606.ENSP00000381736	0.055	0	0	0	0.194	0.151	0	0.195	0.41
ACADM	IVD	9606.ENSP00000359871	9606.ENSP00000418397	0	0	0.405	0.806	0.11	0.224	0	0.742	0.427
ACADM	IDH1	9606.ENSP00000359871	9606.ENSP00000390265	0	0	0	0	0.129	0.258	0	0.19	0.431
ACADM	NDUFAB1	9606.ENSP00000359871	9606.ENSP00000458770	0.078	0	0	0	0.112	0.245	0	0.192	0.434
ACADM	IDH3B	9606.ENSP00000359871	9606.ENSP00000370223	0.06	0	0	0	0.104	0.078	0	0.373	0.449
ACADM	SDHD	9606.ENSP00000359871	9606.ENSP00000364699	0	0	0	0	0.276	0.174	0	0.156	0.451
ACADM	MDH1	9606.ENSP00000359871	9606.ENSP00000438144	0.05	0	0	0	0.258	0	0	0.312	0.472
ACADM	PCCA	9606.ENSP00000359871	9606.ENSP00000365462	0.071	0	0	0	0.105	0.067	0	0.405	0.476
ACADM	PEX5	9606.ENSP00000359871	9606.ENSP00000391601	0	0	0	0	0.43	0.07	0	0.121	0.493
ACADM	COX4I1	9606.ENSP00000359871	9606.ENSP00000457513	0	0	0	0	0.102	0.144	0	0.409	0.506
ACADM	BCAT1	9606.ENSP00000359871	9606.ENSP00000443459	0	0	0	0	0.088	0.129	0	0.433	0.51
ACADM	ISCA2	9606.ENSP00000359871	9606.ENSP00000452007	0	0	0	0	0.516	0	0	0	0.516
ACADM	SUCLG1	9606.ENSP00000359871	9606.ENSP00000377446	0.076	0	0	0	0.247	0.106	0	0.324	0.524
ACADM	SDHB	9606.ENSP00000359871	9606.ENSP00000364649	0.078	0	0	0	0.292	0.168	0	0.26	0.545
ACADM	HSD17B4	9606.ENSP00000359871	9606.ENSP00000420914	0.071	0	0	0	0.3	0.146	0	0.289	0.553
ACADM	SCP2	9606.ENSP00000359871	9606.ENSP00000360569	0	0	0	0	0.314	0.212	0	0.295	0.586
ACADM	HMGCL	9606.ENSP00000359871	9606.ENSP00000363614	0.05	0	0	0	0.403	0	0	0.334	0.589
ACADM	LIG3	9606.ENSP00000359871	9606.ENSP00000367787	0	0	0	0	0	0	0	0.639	0.639
ACADM	ECI2	9606.ENSP00000359871	9606.ENSP00000369461	0.189	0	0	0	0.227	0.245	0	0.429	0.693
ACADM	NFS1	9606.ENSP00000359871	9606.ENSP00000363205	0	0	0	0	0.102	0.646	0	0.129	0.698
ACADM	NDUFS1	9606.ENSP00000359871	9606.ENSP00000392709	0	0	0	0	0.547	0.169	0	0.33	0.726
ACADM	SUCLG2	9606.ENSP00000359871	9606.ENSP00000419325	0.06	0	0	0	0.206	0.643	0	0.324	0.796
ACADM	HSPD1	9606.ENSP00000359871	9606.ENSP00000373620	0	0	0	0	0.099	0.121	0	0.772	0.804
ACADM	ETFDH	9606.ENSP00000359871	9606.ENSP00000426638	0.079	0	0	0	0.477	0.139	0	0.633	0.827
ACADM	SUCLA2	9606.ENSP00000359871	9606.ENSP00000367923	0.06	0	0	0	0.444	0.633	0	0.399	0.869
ACADM	PPARA	9606.ENSP00000359871	9606.ENSP00000385523	0	0	0	0	0.063	0.056	0.9	0.739	0.973
ACADM	ETFA	9606.ENSP00000359871	9606.ENSP00000452762	0.079	0.017	0.328	0	0.701	0.838	0	0.438	0.98
ACADSB	DLD	9606.ENSP00000357873	9606.ENSP00000205402	0.058	0	0	0	0.071	0	0.9	0.184	0.919
ACADSB	GCDH	9606.ENSP00000357873	9606.ENSP00000222214	0	0	0.333	0.721	0.318	0	0.9	0.662	0.946
ACADSB	EHHADH	9606.ENSP00000357873	9606.ENSP00000231887	0.049	0	0	0	0.122	0.199	0.9	0.574	0.966
ACADSB	DHTKD1	9606.ENSP00000357873	9606.ENSP00000263035	0.06	0	0	0	0.118	0	0	0.421	0.478
ACADSB	SDHA	9606.ENSP00000357873	9606.ENSP00000264932	0.068	0	0	0	0.136	0.158	0	0.242	0.418
ACADSB	ACAT1	9606.ENSP00000357873	9606.ENSP00000265838	0.055	0	0	0	0.448	0.102	0.9	0.454	0.969
ACADSB	BCKDHA	9606.ENSP00000357873	9606.ENSP00000269980	0	0	0	0	0.111	0	0.9	0.407	0.942
ACADSB	ACOX1	9606.ENSP00000357873	9606.ENSP00000293217	0	0	0	0	0.062	0	0.8	0.353	0.868
ACADSB	ACOX2	9606.ENSP00000357873	9606.ENSP00000307697	0	0	0	0	0.062	0	0	0.496	0.507
ACADSB	BCKDHB	9606.ENSP00000357873	9606.ENSP00000318351	0	0	0	0	0.083	0.058	0.9	0.433	0.944
ACADSB	BCAT2	9606.ENSP00000357873	9606.ENSP00000322991	0	0	0	0	0.074	0	0	0.434	0.454
ACADSB	HADHB	9606.ENSP00000357873	9606.ENSP00000325136	0.055	0	0	0	0.218	0.102	0.9	0.653	0.972
ACADSB	ETFB	9606.ENSP00000357873	9606.ENSP00000346173	0.079	0	0.265	0	0.132	0.343	0	0.234	0.65
ACADSB	ACOX3	9606.ENSP00000357873	9606.ENSP00000348775	0	0	0	0.569	0.065	0	0.8	0.356	0.832
ACADSB	ACAT2	9606.ENSP00000357873	9606.ENSP00000356015	0.055	0	0	0	0.445	0.102	0.9	0.386	0.965
ACADSB	NDUFAB1	9606.ENSP00000357873	9606.ENSP00000458770	0.078	0	0	0	0.058	0.245	0	0.2	0.405
ACADSB	HSD17B4	9606.ENSP00000357873	9606.ENSP00000420914	0.071	0	0	0	0.185	0.146	0	0.294	0.482
ACADSB	RFC3	9606.ENSP00000357873	9606.ENSP00000369411	0	0	0	0	0	0.499	0	0	0.499
ACADSB	IVD	9606.ENSP00000357873	9606.ENSP00000418397	0	0	0.421	0.846	0.235	0.227	0	0.904	0.501
ACADSB	HSPD1	9606.ENSP00000357873	9606.ENSP00000373620	0	0	0	0	0	0.236	0	0.388	0.513
ACADSB	PCCA	9606.ENSP00000357873	9606.ENSP00000365462	0.071	0	0	0	0.107	0.067	0	0.453	0.52
ACADSB	ETFDH	9606.ENSP00000357873	9606.ENSP00000426638	0.079	0	0	0	0.129	0.258	0	0.289	0.521
ACADSB	ECI2	9606.ENSP00000357873	9606.ENSP00000369461	0.189	0	0	0	0.145	0.245	0	0.452	0.675
ACADSB	ETFA	9606.ENSP00000357873	9606.ENSP00000452762	0.079	0.024	0.337	0	0.158	0.347	0	0.262	0.707
ACADSB	DBT	9606.ENSP00000357873	9606.ENSP00000359151	0.047	0	0	0	0.067	0	0.9	0.085	0.907
ACAT1	DLD	9606.ENSP00000265838	9606.ENSP00000205402	0	0	0	0	0.263	0.287	0	0.271	0.584
ACAT1	ACO2	9606.ENSP00000265838	9606.ENSP00000216254	0	0	0	0	0.064	0.682	0	0.342	0.787
ACAT1	ACOT8	9606.ENSP00000265838	9606.ENSP00000217455	0.083	0	0	0	0.108	0.174	0	0.283	0.451
ACAT1	ECH1	9606.ENSP00000265838	9606.ENSP00000221418	0	0	0	0	0.193	0.228	0	0.322	0.541
ACAT1	GCDH	9606.ENSP00000265838	9606.ENSP00000222214	0.055	0	0	0	0.158	0.102	0	0.302	0.435
ACAT1	OGDH	9606.ENSP00000265838	9606.ENSP00000222673	0	0	0	0	0.108	0	0	0.442	0.482
ACAT1	PDHX	9606.ENSP00000265838	9606.ENSP00000227868	0.046	0	0	0	0.18	0	0	0.517	0.589
ACAT1	EHHADH	9606.ENSP00000265838	9606.ENSP00000231887	0.057	0.025	0	0	0.127	0.251	0.9	0.565	0.968
ACAT1	ACSS2	9606.ENSP00000265838	9606.ENSP00000253382	0.054	0	0	0	0.109	0	0.9	0.422	0.944
ACAT1	ACLY	9606.ENSP00000265838	9606.ENSP00000253792	0.048	0	0	0	0.076	0	0.8	0.482	0.896
ACAT1	SDHA	9606.ENSP00000265838	9606.ENSP00000264932	0.044	0	0	0	0.2	0.13	0	0.333	0.497
ACAT1	UQCRC2	9606.ENSP00000265838	9606.ENSP00000268379	0.059	0	0	0	0.153	0	0	0.308	0.4
ACAT1	UQCRFS1	9606.ENSP00000265838	9606.ENSP00000306397	0	0	0	0	0.094	0.272	0	0.184	0.415
ACAT1	PKLR	9606.ENSP00000265838	9606.ENSP00000339933	0	0	0	0	0.094	0	0	0.384	0.418
ACAT1	GLUD2	9606.ENSP00000265838	9606.ENSP00000327589	0.046	0	0	0	0.065	0	0	0.412	0.43
ACAT1	PKM	9606.ENSP00000265838	9606.ENSP00000320171	0	0	0	0	0.094	0.128	0	0.354	0.445
ACAT1	MDH1	9606.ENSP00000265838	9606.ENSP00000438144	0	0	0	0	0.235	0.056	0	0.298	0.449
ACAT1	ETFDH	9606.ENSP00000265838	9606.ENSP00000426638	0	0	0	0	0.207	0.25	0	0.155	0.453
ACAT1	UQCRQ	9606.ENSP00000265838	9606.ENSP00000367939	0	0	0	0	0.165	0.377	0	0	0.458
ACAT1	SCP2	9606.ENSP00000265838	9606.ENSP00000360569	0	0	0	0	0.204	0.078	0	0.329	0.465
ACAT1	SDHB	9606.ENSP00000265838	9606.ENSP00000364649	0	0	0	0	0.165	0.271	0	0.244	0.5
ACAT1	ACOX2	9606.ENSP00000265838	9606.ENSP00000307697	0.055	0	0	0	0.158	0.102	0	0.39	0.506
ACAT1	CRAT	9606.ENSP00000265838	9606.ENSP00000315013	0	0	0	0	0.191	0.148	0	0.344	0.508
ACAT1	GLUD1	9606.ENSP00000265838	9606.ENSP00000277865	0.046	0	0	0	0.211	0	0	0.43	0.534
ACAT1	IDH3A	9606.ENSP00000265838	9606.ENSP00000299518	0.07	0	0	0	0.116	0.056	0	0.476	0.539
ACAT1	HSD17B4	9606.ENSP00000265838	9606.ENSP00000420914	0.093	0	0	0	0.259	0.246	0	0.221	0.553
ACAT1	IVD	9606.ENSP00000265838	9606.ENSP00000418397	0.055	0	0	0	0.296	0.102	0	0.406	0.597
ACAT1	MDH2	9606.ENSP00000265838	9606.ENSP00000327070	0	0	0	0	0.114	0.192	0	0.487	0.602
ACAT1	PDHB	9606.ENSP00000265838	9606.ENSP00000307241	0.043	0	0	0	0.548	0	0	0.168	0.609
ACAT1	FH	9606.ENSP00000265838	9606.ENSP00000355518	0	0	0	0	0.241	0	0	0.512	0.614
ACAT1	ETFB	9606.ENSP00000265838	9606.ENSP00000346173	0.154	0	0	0	0.139	0.174	0	0.436	0.615
ACAT1	ECI2	9606.ENSP00000265838	9606.ENSP00000369461	0.242	0	0	0	0.237	0.251	0	0.259	0.636
ACAT1	PDHA1	9606.ENSP00000265838	9606.ENSP00000369134	0	0	0	0	0.239	0.296	0	0.387	0.642
ACAT1	ACO1	9606.ENSP00000265838	9606.ENSP00000309477	0	0	0	0	0.097	0.609	0	0.25	0.712
ACAT1	ETFA	9606.ENSP00000265838	9606.ENSP00000452762	0.154	0	0	0	0.435	0.174	0	0.405	0.733
ACAT1	PAICS	9606.ENSP00000265838	9606.ENSP00000382595	0.113	0	0	0	0.1	0.726	0	0	0.762
ACAT1	HSPA9	9606.ENSP00000265838	9606.ENSP00000297185	0	0	0	0	0.133	0.728	0	0.085	0.765
ACAT1	DLST	9606.ENSP00000265838	9606.ENSP00000335304	0.046	0	0	0	0.132	0.043	0.8	0.14	0.838
ACAT1	SUCLA2	9606.ENSP00000265838	9606.ENSP00000367923	0.048	0	0	0	0.143	0	0.8	0.158	0.844
ACAT1	PCCA	9606.ENSP00000265838	9606.ENSP00000365462	0.078	0	0	0	0.184	0.726	0	0.339	0.845
ACAT1	SUCLG2	9606.ENSP00000265838	9606.ENSP00000419325	0.048	0	0	0	0.173	0	0.8	0.208	0.858
ACAT1	SUCLG1	9606.ENSP00000265838	9606.ENSP00000377446	0.123	0	0	0	0.286	0.078	0.8	0.208	0.891
ACAT1	ACAT2	9606.ENSP00000265838	9606.ENSP00000356015	0	0	0.448	0.902	0.098	0.457	0.8	0.906	0.906
ACAT1	ACOT12	9606.ENSP00000265838	9606.ENSP00000303246	0.073	0	0	0	0.062	0	0.9	0.114	0.912
ACAT1	HADHB	9606.ENSP00000265838	9606.ENSP00000325136	0	0	0.441	0.771	0.244	0	0.9	0.605	0.938
ACAT1	ACSS1	9606.ENSP00000265838	9606.ENSP00000316924	0.054	0	0	0	0.109	0	0.9	0.382	0.941
ACAT1	ACOX1	9606.ENSP00000265838	9606.ENSP00000293217	0.055	0	0	0	0.158	0.102	0.9	0.375	0.947
ACAT1	ACOX3	9606.ENSP00000265838	9606.ENSP00000348775	0.055	0	0	0	0.18	0.102	0.9	0.433	0.953
ACAT1	CS	9606.ENSP00000265838	9606.ENSP00000342056	0.051	0	0	0	0.065	0.13	0.9	0.521	0.956
ACAT1	HMGCL	9606.ENSP00000265838	9606.ENSP00000363614	0.049	0	0	0	0.088	0	0.9	0.632	0.963
ACAT1	DLAT	9606.ENSP00000265838	9606.ENSP00000280346	0.046	0	0	0	0.393	0	0.9	0.548	0.97
ACAT2	ECH1	9606.ENSP00000356015	9606.ENSP00000221418	0	0	0	0	0.159	0.228	0	0.428	0.596
ACAT2	EHHADH	9606.ENSP00000356015	9606.ENSP00000231887	0.057	0.056	0	0	0.127	0.251	0.9	0.574	0.969
ACAT2	ACSS2	9606.ENSP00000356015	9606.ENSP00000253382	0.054	0	0	0	0.109	0	0.9	0.431	0.945
ACAT2	ACLY	9606.ENSP00000356015	9606.ENSP00000253792	0.048	0	0	0	0.135	0	0.8	0.342	0.877
ACAT2	DLAT	9606.ENSP00000356015	9606.ENSP00000280346	0.046	0	0	0	0.099	0	0.9	0.543	0.955
ACAT2	ACOX1	9606.ENSP00000356015	9606.ENSP00000293217	0.055	0	0	0	0.158	0.102	0.9	0.369	0.946
ACAT2	HSPA9	9606.ENSP00000356015	9606.ENSP00000297185	0	0	0	0	0.066	0.575	0	0.075	0.6
ACAT2	ACOT12	9606.ENSP00000356015	9606.ENSP00000303246	0.073	0	0	0	0.063	0	0.9	0.167	0.918
ACAT2	PDHB	9606.ENSP00000356015	9606.ENSP00000307241	0.043	0	0	0	0.352	0	0	0.14	0.42
ACAT2	ACOX2	9606.ENSP00000356015	9606.ENSP00000307697	0.055	0	0	0	0.158	0.102	0	0.302	0.434
ACAT2	ACO1	9606.ENSP00000356015	9606.ENSP00000309477	0	0	0	0	0.062	0.394	0	0.168	0.485
ACAT2	ACSS1	9606.ENSP00000356015	9606.ENSP00000316924	0.054	0	0	0	0.109	0	0.9	0.295	0.932
ACAT2	HADHB	9606.ENSP00000356015	9606.ENSP00000325136	0	0	0.439	0.761	0.081	0	0.9	0.526	0.924
ACAT2	MDH2	9606.ENSP00000356015	9606.ENSP00000327070	0	0	0	0	0.104	0.056	0	0.384	0.434
ACAT2	DLST	9606.ENSP00000356015	9606.ENSP00000335304	0.046	0	0	0	0.091	0	0.8	0.14	0.83
ACAT2	CS	9606.ENSP00000356015	9606.ENSP00000342056	0.051	0	0	0	0.065	0.056	0.9	0.266	0.927
ACAT2	ETFB	9606.ENSP00000356015	9606.ENSP00000346173	0.154	0	0	0	0.128	0.174	0	0.228	0.467
ACAT2	ACOX3	9606.ENSP00000356015	9606.ENSP00000348775	0.055	0	0	0	0.158	0.102	0.9	0.305	0.941
ACAT2	FH	9606.ENSP00000356015	9606.ENSP00000355518	0	0	0	0	0.146	0.129	0	0.456	0.56
ACAT2	HSD17B4	9606.ENSP00000356015	9606.ENSP00000420914	0.093	0	0	0	0.231	0.246	0	0.18	0.511
ACAT2	PCCA	9606.ENSP00000356015	9606.ENSP00000365462	0.078	0	0	0	0.184	0.362	0	0.124	0.523
ACAT2	ETFA	9606.ENSP00000356015	9606.ENSP00000452762	0.154	0	0	0	0.241	0.174	0	0.214	0.527
ACAT2	ECI2	9606.ENSP00000356015	9606.ENSP00000369461	0.242	0	0	0	0.146	0.251	0	0.356	0.646
ACAT2	PAICS	9606.ENSP00000356015	9606.ENSP00000382595	0.113	0	0	0	0.179	0.57	0	0	0.659
ACAT2	IVD	9606.ENSP00000356015	9606.ENSP00000418397	0.055	0	0	0	0.296	0.102	0	0.5	0.661
ACAT2	SUCLG2	9606.ENSP00000356015	9606.ENSP00000419325	0.048	0	0	0	0.076	0	0.8	0.143	0.829
ACAT2	SUCLA2	9606.ENSP00000356015	9606.ENSP00000367923	0.048	0	0	0	0.093	0	0.8	0.143	0.832
ACAT2	SUCLG1	9606.ENSP00000356015	9606.ENSP00000377446	0.123	0	0	0	0.086	0.078	0.8	0.208	0.861
ACAT2	HMGCL	9606.ENSP00000356015	9606.ENSP00000363614	0.049	0	0	0	0.088	0	0.9	0.397	0.94
ACLY	DLD	9606.ENSP00000253792	9606.ENSP00000205402	0.081	0	0	0	0.183	0.14	0	0.375	0.543
ACLY	ACO2	9606.ENSP00000253792	9606.ENSP00000216254	0.079	0	0	0	0.111	0.215	0.9	0.728	0.979
ACLY	IDH3G	9606.ENSP00000253792	9606.ENSP00000217901	0.082	0	0	0	0.128	0.249	0	0.566	0.704
ACLY	GSR	9606.ENSP00000253792	9606.ENSP00000221130	0.081	0	0	0	0.166	0.14	0	0.271	0.455
ACLY	ECH1	9606.ENSP00000253792	9606.ENSP00000221418	0	0	0	0	0.063	0.175	0	0.4	0.495
ACLY	OGDH	9606.ENSP00000253792	9606.ENSP00000222673	0.111	0	0	0	0.255	0.105	0	0.698	0.797
ACLY	PDHX	9606.ENSP00000253792	9606.ENSP00000227868	0.081	0	0	0	0.194	0.175	0	0.516	0.664
ACLY	TPI1	9606.ENSP00000253792	9606.ENSP00000229270	0	0	0	0	0.098	0	0	0.657	0.678
ACLY	EHHADH	9606.ENSP00000253792	9606.ENSP00000231887	0.042	0	0	0	0.063	0.105	0	0.413	0.465
ACLY	GOT2	9606.ENSP00000253792	9606.ENSP00000245206	0	0	0	0	0.127	0	0.8	0.379	0.882
ACLY	ACSS2	9606.ENSP00000253792	9606.ENSP00000253382	0.047	0	0	0	0.128	0	0	0.797	0.816
ACLY	TP53	9606.ENSP00000253792	9606.ENSP00000269305	0	0	0	0	0	0	0	0.401	0.401
ACLY	SHMT1	9606.ENSP00000253792	9606.ENSP00000318868	0.042	0	0	0	0.065	0	0	0.389	0.405
ACLY	CYC1	9606.ENSP00000253792	9606.ENSP00000317159	0	0	0	0	0.186	0.182	0	0.182	0.407
ACLY	BCAT2	9606.ENSP00000253792	9606.ENSP00000322991	0	0	0	0	0.062	0	0	0.394	0.408
ACLY	PAICS	9606.ENSP00000253792	9606.ENSP00000382595	0	0	0	0	0.122	0.244	0	0.187	0.413
ACLY	GLUL	9606.ENSP00000253792	9606.ENSP00000307900	0	0	0	0	0.062	0.062	0	0.392	0.418
ACLY	FOXO1	9606.ENSP00000253792	9606.ENSP00000368880	0	0	0	0	0	0	0	0.419	0.419
ACLY	UQCRFS1	9606.ENSP00000253792	9606.ENSP00000306397	0.05	0	0	0	0.183	0.183	0	0.197	0.422
ACLY	BCKDHB	9606.ENSP00000253792	9606.ENSP00000318351	0	0	0	0	0.145	0.172	0	0.251	0.424
ACLY	BCAT1	9606.ENSP00000253792	9606.ENSP00000443459	0	0	0	0	0.062	0	0	0.415	0.427
ACLY	GLS	9606.ENSP00000253792	9606.ENSP00000317379	0	0	0	0	0	0	0	0.43	0.43
ACLY	DBT	9606.ENSP00000253792	9606.ENSP00000359151	0.081	0	0	0	0.194	0.175	0	0.183	0.434
ACLY	SHMT2	9606.ENSP00000253792	9606.ENSP00000333667	0.042	0	0	0	0.11	0	0	0.391	0.436
ACLY	PRPS2	9606.ENSP00000253792	9606.ENSP00000381504	0	0	0	0	0.102	0.143	0	0.347	0.454
ACLY	CROT	9606.ENSP00000253792	9606.ENSP00000413575	0	0	0	0	0.063	0	0	0.443	0.456
ACLY	GLS2	9606.ENSP00000253792	9606.ENSP00000310447	0	0	0	0	0	0	0	0.459	0.459
ACLY	NDUFS2	9606.ENSP00000253792	9606.ENSP00000356972	0	0	0	0	0.187	0.183	0	0.253	0.46
ACLY	ETFB	9606.ENSP00000253792	9606.ENSP00000346173	0.183	0	0	0	0.065	0.212	0	0.21	0.461
ACLY	PDK1	9606.ENSP00000253792	9606.ENSP00000376352	0.045	0	0	0	0.062	0	0	0.446	0.461
ACLY	PRPS1L1	9606.ENSP00000253792	9606.ENSP00000424595	0	0	0	0	0.083	0.143	0	0.377	0.468
ACLY	NDUFS1	9606.ENSP00000253792	9606.ENSP00000392709	0	0	0	0	0.233	0.182	0	0.221	0.469
ACLY	ATP5C1	9606.ENSP00000253792	9606.ENSP00000349142	0.137	0	0	0	0.226	0.213	0	0.111	0.47
ACLY	MYC	9606.ENSP00000253792	9606.ENSP00000479618	0	0	0	0	0.063	0.066	0	0.451	0.477
ACLY	ME2	9606.ENSP00000253792	9606.ENSP00000321070	0.111	0	0	0	0.115	0	0	0.402	0.489
ACLY	PRPS1	9606.ENSP00000253792	9606.ENSP00000361512	0	0	0	0	0.109	0.143	0	0.391	0.495
ACLY	SIRT3	9606.ENSP00000253792	9606.ENSP00000372191	0.048	0	0	0	0	0	0	0.495	0.498
ACLY	TALDO1	9606.ENSP00000253792	9606.ENSP00000321259	0.06	0	0	0	0.062	0	0	0.485	0.506
ACLY	ACOX3	9606.ENSP00000253792	9606.ENSP00000348775	0.06	0	0	0	0.09	0.097	0	0.439	0.508
ACLY	CRAT	9606.ENSP00000253792	9606.ENSP00000315013	0	0	0	0	0	0	0	0.527	0.527
ACLY	SDHC	9606.ENSP00000253792	9606.ENSP00000356953	0.185	0	0	0	0.165	0	0	0.38	0.541
ACLY	TKT	9606.ENSP00000253792	9606.ENSP00000391481	0	0	0	0	0.093	0	0	0.515	0.542
ACLY	ENSP00000446743	9606.ENSP00000253792	9606.ENSP00000446743	0.135	0	0	0	0.198	0.262	0	0.215	0.544
ACLY	PDHA1	9606.ENSP00000253792	9606.ENSP00000369134	0	0	0	0	0.095	0.143	0	0.464	0.548
ACLY	ATP5A1	9606.ENSP00000253792	9606.ENSP00000381736	0.07	0	0	0	0.167	0.239	0	0.332	0.553
ACLY	PPARA	9606.ENSP00000253792	9606.ENSP00000385523	0	0	0	0	0	0	0	0.556	0.556
ACLY	DLST	9606.ENSP00000253792	9606.ENSP00000335304	0.081	0	0	0	0.194	0.175	0	0.374	0.566
ACLY	ACOX1	9606.ENSP00000253792	9606.ENSP00000293217	0.06	0	0	0	0.063	0.097	0	0.522	0.569
ACLY	DHTKD1	9606.ENSP00000253792	9606.ENSP00000263035	0.111	0	0	0	0.255	0.105	0	0.368	0.575
ACLY	PFAS	9606.ENSP00000253792	9606.ENSP00000313490	0	0	0	0	0.556	0	0	0.108	0.588
ACLY	ME3	9606.ENSP00000253792	9606.ENSP00000440246	0.111	0	0	0	0.082	0	0	0.593	0.639
ACLY	AKT1	9606.ENSP00000253792	9606.ENSP00000451828	0	0	0	0	0	0	0	0.639	0.64
ACLY	GART	9606.ENSP00000253792	9606.ENSP00000371253	0.272	0	0	0	0.135	0	0	0.48	0.644
ACLY	OGDHL	9606.ENSP00000253792	9606.ENSP00000363216	0.111	0	0	0	0.255	0.105	0	0.526	0.681
ACLY	PKLR	9606.ENSP00000253792	9606.ENSP00000339933	0	0	0	0	0.157	0	0	0.646	0.689
ACLY	ME1	9606.ENSP00000253792	9606.ENSP00000358719	0.111	0	0	0	0.082	0	0	0.676	0.712
ACLY	IDH3B	9606.ENSP00000253792	9606.ENSP00000370223	0.082	0	0	0	0.128	0.249	0	0.583	0.715
ACLY	IDH2	9606.ENSP00000253792	9606.ENSP00000331897	0.135	0	0	0	0.165	0	0	0.641	0.718
ACLY	SDHB	9606.ENSP00000253792	9606.ENSP00000364649	0.185	0	0	0	0.22	0.363	0	0.392	0.721
ACLY	ACSS1	9606.ENSP00000253792	9606.ENSP00000316924	0.047	0	0	0	0.128	0	0	0.695	0.725
ACLY	IDH1	9606.ENSP00000253792	9606.ENSP00000390265	0.135	0	0	0	0.19	0	0	0.672	0.75
ACLY	SDHA	9606.ENSP00000253792	9606.ENSP00000264932	0.185	0	0	0	0.263	0.347	0	0.476	0.767
ACLY	PKM	9606.ENSP00000253792	9606.ENSP00000320171	0	0	0	0	0.188	0	0	0.732	0.773
ACLY	IDH3A	9606.ENSP00000253792	9606.ENSP00000299518	0.082	0	0	0	0.128	0.249	0	0.67	0.775
ACLY	PDHB	9606.ENSP00000253792	9606.ENSP00000307241	0	0	0	0	0.177	0.172	0	0.698	0.776
ACLY	FH	9606.ENSP00000253792	9606.ENSP00000355518	0.07	0	0	0	0.184	0	0	0.768	0.809
ACLY	SUCLG1	9606.ENSP00000253792	9606.ENSP00000377446	0.185	0	0	0.636	0.519	0.534	0	0.465	0.833
ACLY	ADSL	9606.ENSP00000253792	9606.ENSP00000485525	0.043	0	0	0	0.101	0	0.8	0.153	0.834
ACLY	HMGCL	9606.ENSP00000253792	9606.ENSP00000363614	0	0	0	0	0.053	0.116	0.8	0.278	0.862
ACLY	GLUD2	9606.ENSP00000253792	9606.ENSP00000327589	0.071	0	0	0	0.167	0	0.8	0.353	0.886
ACLY	HADHB	9606.ENSP00000253792	9606.ENSP00000325136	0.048	0	0	0	0.076	0	0.8	0.455	0.891
ACLY	GLUD1	9606.ENSP00000253792	9606.ENSP00000277865	0.071	0	0	0	0.167	0	0.8	0.564	0.923
ACLY	ACO1	9606.ENSP00000253792	9606.ENSP00000309477	0.079	0	0	0	0.111	0.215	0.9	0.485	0.96
ACLY	MDH1	9606.ENSP00000253792	9606.ENSP00000438144	0.07	0	0	0	0.151	0	0.9	0.637	0.967
ACLY	MDH2	9606.ENSP00000253792	9606.ENSP00000327070	0.07	0	0	0	0.175	0	0.9	0.69	0.973
ACLY	DLAT	9606.ENSP00000253792	9606.ENSP00000280346	0.081	0	0	0	0.224	0.175	0.9	0.641	0.975
ACLY	PC	9606.ENSP00000253792	9606.ENSP00000377532	0.043	0	0	0	0.085	0.058	0.9	0.747	0.975
ACLY	CS	9606.ENSP00000253792	9606.ENSP00000342056	0.135	0	0	0	0.198	0.755	0.8	0.752	0.99
ACN9	PDK4	9606.ENSP00000414066	9606.ENSP00000005178	0	0	0	0	0	0	0	0.484	0.484
ACN9	HSCB	9606.ENSP00000414066	9606.ENSP00000216027	0	0	0	0	0.054	0	0	0.661	0.666
ACN9	ACO2	9606.ENSP00000414066	9606.ENSP00000216254	0	0	0	0	0	0.348	0	0.196	0.453
ACN9	IDH3G	9606.ENSP00000414066	9606.ENSP00000217901	0	0	0	0	0	0.385	0	0.101	0.423
ACN9	LIAS	9606.ENSP00000414066	9606.ENSP00000261434	0	0	0	0	0.066	0	0	0.458	0.472
ACN9	SDHA	9606.ENSP00000414066	9606.ENSP00000264932	0	0	0	0	0	0.701	0	0.598	0.874
ACN9	NDUFB9	9606.ENSP00000414066	9606.ENSP00000276689	0	0	0	0	0.062	0	0	0.456	0.467
ACN9	HSPA9	9606.ENSP00000414066	9606.ENSP00000297185	0	0	0	0	0	0.115	0	0.613	0.642
ACN9	IDH3A	9606.ENSP00000414066	9606.ENSP00000299518	0	0	0	0	0	0.368	0	0.117	0.418
ACN9	SDHAF2	9606.ENSP00000414066	9606.ENSP00000301761	0	0	0	0	0.087	0	0	0.782	0.793
ACN9	ACO1	9606.ENSP00000414066	9606.ENSP00000309477	0	0	0	0	0	0.179	0	0.374	0.464
ACN9	ISCU	9606.ENSP00000414066	9606.ENSP00000310623	0	0	0	0	0	0	0	0.631	0.631
ACN9	SDHC	9606.ENSP00000414066	9606.ENSP00000356953	0	0	0	0	0.062	0	0	0.6	0.609
ACN9	C6orf57	9606.ENSP00000414066	9606.ENSP00000359505	0	0	0	0	0.067	0.793	0	0.841	0.966
ACN9	NFS1	9606.ENSP00000414066	9606.ENSP00000363205	0	0	0	0	0.062	0	0	0.516	0.527
ACN9	SDHB	9606.ENSP00000414066	9606.ENSP00000364649	0	0	0	0	0.062	0.739	0	0.774	0.94
ACN9	SDHD	9606.ENSP00000414066	9606.ENSP00000364699	0	0	0	0	0.098	0	0	0.73	0.746
ACN9	ISCA1	9606.ENSP00000414066	9606.ENSP00000365159	0	0	0	0	0.066	0	0	0.471	0.485
ACN9	SUCLA2	9606.ENSP00000414066	9606.ENSP00000367923	0	0	0	0	0.078	0.369	0	0.081	0.419
ACN9	SDHAF1	9606.ENSP00000414066	9606.ENSP00000368165	0	0	0	0	0.063	0.114	0	0.906	0.916
ACN9	LYRM7	9606.ENSP00000414066	9606.ENSP00000368688	0	0	0	0	0.066	0	0	0.643	0.652
ACN9	PDHA1	9606.ENSP00000414066	9606.ENSP00000369134	0	0	0	0	0	0.368	0	0.09	0.4
ACN9	NFU1	9606.ENSP00000414066	9606.ENSP00000387219	0	0	0	0	0.066	0	0	0.462	0.476
ACN9	NDUFA6	9606.ENSP00000414066	9606.ENSP00000418842	0	0	0	0	0.064	0	0	0.399	0.413
ACN9	ISCA2	9606.ENSP00000414066	9606.ENSP00000452007	0	0	0	0	0.063	0	0	0.411	0.424
ACN9	LYRM4	9606.ENSP00000414066	9606.ENSP00000420026	0	0	0	0	0.065	0	0	0.842	0.846
ACN9	NDUFAB1	9606.ENSP00000414066	9606.ENSP00000458770	0	0	0	0	0.083	0.88	0	0.634	0.956
ACO1	DLD	9606.ENSP00000309477	9606.ENSP00000205402	0.051	0	0	0	0.065	0.151	0	0.3	0.402
ACO1	ATP5D	9606.ENSP00000309477	9606.ENSP00000215375	0.087	0	0	0	0.144	0.183	0	0.221	0.436
ACO1	HSCB	9606.ENSP00000309477	9606.ENSP00000216027	0	0	0	0	0	0	0	0.54	0.54
ACO1	ACO2	9606.ENSP00000309477	9606.ENSP00000216254	0	0	0	0.656	0.056	0	0.8	0.905	0.864
ACO1	IDH3G	9606.ENSP00000309477	9606.ENSP00000217901	0.111	0	0	0	0.146	0.182	0.9	0.539	0.966
ACO1	OGDH	9606.ENSP00000309477	9606.ENSP00000222673	0.041	0	0	0	0.19	0.216	0	0.548	0.688
ACO1	PDHX	9606.ENSP00000309477	9606.ENSP00000227868	0.06	0	0	0	0.139	0.151	0	0.277	0.437
ACO1	TPI1	9606.ENSP00000309477	9606.ENSP00000229270	0.177	0	0	0	0.066	0.347	0	0.487	0.708
ACO1	EHHADH	9606.ENSP00000309477	9606.ENSP00000231887	0	0	0	0	0.065	0.225	0	0.301	0.449
ACO1	CAT	9606.ENSP00000309477	9606.ENSP00000241052	0	0	0	0	0.077	0.25	0	0.44	0.579
ACO1	GOT2	9606.ENSP00000309477	9606.ENSP00000245206	0	0	0	0	0.092	0.32	0	0.444	0.626
ACO1	NARFL	9606.ENSP00000309477	9606.ENSP00000251588	0	0	0	0	0	0	0	0.548	0.548
ACO1	FDX1	9606.ENSP00000309477	9606.ENSP00000260270	0	0	0	0	0.062	0	0	0.422	0.434
ACO1	LIAS	9606.ENSP00000309477	9606.ENSP00000261434	0	0	0	0	0.066	0	0	0.592	0.603
ACO1	ALDH2	9606.ENSP00000309477	9606.ENSP00000261733	0.044	0	0	0	0.063	0.167	0	0.4	0.492
ACO1	NUBP2	9606.ENSP00000309477	9606.ENSP00000262302	0	0	0	0	0	0	0	0.729	0.73
ACO1	DHTKD1	9606.ENSP00000309477	9606.ENSP00000263035	0.041	0	0	0	0.186	0.216	0	0.415	0.594
ACO1	NDUFS3	9606.ENSP00000309477	9606.ENSP00000263774	0	0	0	0	0.063	0.182	0	0.298	0.415
ACO1	PPAT	9606.ENSP00000309477	9606.ENSP00000264220	0.071	0	0	0	0.073	0	0	0.447	0.482
ACO1	CP	9606.ENSP00000309477	9606.ENSP00000264613	0	0	0	0	0.062	0	0	0.51	0.521
ACO1	SDHA	9606.ENSP00000309477	9606.ENSP00000264932	0.075	0	0	0	0.241	0.259	0	0.519	0.716
ACO1	POLG	9606.ENSP00000309477	9606.ENSP00000268124	0	0	0	0	0.062	0	0	0.446	0.458
ACO1	UQCRC2	9606.ENSP00000309477	9606.ENSP00000268379	0	0	0	0	0.199	0.151	0	0.214	0.419
ACO1	SOD1	9606.ENSP00000309477	9606.ENSP00000270142	0	0	0	0	0.062	0.257	0	0.365	0.518
ACO1	GLUD1	9606.ENSP00000309477	9606.ENSP00000277865	0	0	0	0	0.066	0.058	0	0.429	0.453
ACO1	DLAT	9606.ENSP00000309477	9606.ENSP00000280346	0.06	0	0	0	0.139	0.151	0	0.403	0.535
ACO1	NUBP1	9606.ENSP00000309477	9606.ENSP00000283027	0	0	0	0	0	0	0	0.523	0.523
ACO1	ACOX1	9606.ENSP00000309477	9606.ENSP00000293217	0	0	0	0	0.065	0	0	0.441	0.455
ACO1	HSPA9	9606.ENSP00000309477	9606.ENSP00000297185	0	0	0	0	0.062	0.103	0	0.667	0.695
ACO1	IDH3A	9606.ENSP00000309477	9606.ENSP00000299518	0.111	0	0	0	0.146	0.182	0.9	0.604	0.97
ACO1	ATP5L	9606.ENSP00000309477	9606.ENSP00000300688	0	0	0	0	0.088	0.159	0	0.513	0.594
ACO1	UQCRFS1	9606.ENSP00000309477	9606.ENSP00000306397	0	0	0	0	0.24	0.183	0	0.279	0.513
ACO1	PDHB	9606.ENSP00000309477	9606.ENSP00000307241	0.042	0	0	0	0.146	0.173	0	0.399	0.539
ACO1	CYCS	9606.ENSP00000309477	9606.ENSP00000307786	0	0	0	0	0.078	0.193	0	0.44	0.547
ACO1	NDUFS2	9606.ENSP00000309477	9606.ENSP00000356972	0.051	0	0	0	0.137	0.183	0	0.22	0.408
ACO1	CYC1	9606.ENSP00000309477	9606.ENSP00000317159	0	0	0	0	0.186	0.216	0	0.17	0.424
ACO1	CISD3	9606.ENSP00000309477	9606.ENSP00000483781	0	0	0	0	0	0	0	0.428	0.428
ACO1	DLST	9606.ENSP00000309477	9606.ENSP00000335304	0.06	0	0	0	0.139	0.151	0	0.267	0.429
ACO1	PKM	9606.ENSP00000309477	9606.ENSP00000320171	0.078	0	0	0	0.062	0.074	0	0.391	0.447
ACO1	GLRX	9606.ENSP00000309477	9606.ENSP00000369314	0.111	0	0	0	0.056	0.057	0	0.392	0.454
ACO1	ECI2	9606.ENSP00000309477	9606.ENSP00000369461	0	0	0	0	0.065	0.225	0	0.307	0.454
ACO1	MMS19	9606.ENSP00000309477	9606.ENSP00000412698	0	0	0	0	0	0	0	0.467	0.467
ACO1	HSPD1	9606.ENSP00000309477	9606.ENSP00000373620	0	0	0	0	0.062	0.069	0	0.442	0.471
ACO1	FAM96B	9606.ENSP00000309477	9606.ENSP00000387471	0	0	0	0	0	0.062	0	0.476	0.487
ACO1	SUCLG2	9606.ENSP00000309477	9606.ENSP00000419325	0.079	0	0	0	0.111	0.215	0	0.337	0.516
ACO1	BOLA3	9606.ENSP00000309477	9606.ENSP00000331369	0	0	0	0	0	0.222	0	0.422	0.532
ACO1	CIAO1	9606.ENSP00000309477	9606.ENSP00000418287	0	0	0	0	0.066	0	0	0.535	0.547
ACO1	SDHD	9606.ENSP00000309477	9606.ENSP00000364699	0	0	0	0	0.063	0	0	0.539	0.549
ACO1	IBA57	9606.ENSP00000309477	9606.ENSP00000355672	0	0	0	0	0	0	0	0.556	0.556
ACO1	NDUFAB1	9606.ENSP00000309477	9606.ENSP00000458770	0	0	0	0	0.091	0.177	0	0.458	0.559
ACO1	SDHC	9606.ENSP00000309477	9606.ENSP00000356953	0.07	0	0	0	0.153	0	0	0.489	0.562
ACO1	TKT	9606.ENSP00000309477	9606.ENSP00000391481	0	0	0	0	0.065	0.259	0	0.43	0.57
ACO1	TALDO1	9606.ENSP00000309477	9606.ENSP00000321259	0.043	0	0	0	0.084	0.255	0	0.419	0.57
ACO1	PC	9606.ENSP00000309477	9606.ENSP00000377532	0.144	0	0	0	0.063	0	0	0.525	0.586
ACO1	CIAPIN1	9606.ENSP00000309477	9606.ENSP00000377914	0	0	0	0	0	0	0	0.588	0.588
ACO1	CISD1	9606.ENSP00000309477	9606.ENSP00000363041	0	0	0	0	0.062	0.245	0	0.493	0.61
ACO1	ENSP00000446743	9606.ENSP00000309477	9606.ENSP00000446743	0.135	0	0	0	0.246	0.343	0	0.201	0.611
ACO1	ISCA2	9606.ENSP00000309477	9606.ENSP00000452007	0.111	0	0	0	0.062	0	0	0.579	0.618
ACO1	OGDHL	9606.ENSP00000309477	9606.ENSP00000363216	0.041	0	0	0	0.186	0.216	0	0.484	0.642
ACO1	NFU1	9606.ENSP00000309477	9606.ENSP00000387219	0	0	0	0	0	0.078	0	0.636	0.65
ACO1	SUCLA2	9606.ENSP00000309477	9606.ENSP00000367923	0.079	0	0	0	0.111	0.215	0	0.522	0.651
ACO1	ISCA1	9606.ENSP00000309477	9606.ENSP00000365159	0.111	0	0	0	0.062	0	0	0.627	0.662
ACO1	NDUFS1	9606.ENSP00000309477	9606.ENSP00000392709	0.136	0	0	0	0.146	0.183	0	0.533	0.68
ACO1	HAO2	9606.ENSP00000309477	9606.ENSP00000483507	0	0	0	0	0.084	0	0	0.672	0.687
ACO1	SOD2	9606.ENSP00000309477	9606.ENSP00000446252	0	0	0	0	0.103	0.302	0	0.558	0.699
ACO1	PCCA	9606.ENSP00000309477	9606.ENSP00000365462	0	0	0	0	0.063	0.726	0	0.058	0.737
ACO1	MDH2	9606.ENSP00000309477	9606.ENSP00000327070	0.07	0	0	0	0.101	0.22	0	0.653	0.744
ACO1	SDHB	9606.ENSP00000309477	9606.ENSP00000364649	0.077	0	0	0	0.157	0.348	0	0.557	0.745
ACO1	HAO1	9606.ENSP00000309477	9606.ENSP00000368066	0	0	0	0	0.084	0	0	0.737	0.749
ACO1	ATP5A1	9606.ENSP00000309477	9606.ENSP00000381736	0.05	0	0	0	0.146	0.174	0	0.676	0.754
ACO1	SUCLG1	9606.ENSP00000309477	9606.ENSP00000377446	0.168	0	0	0	0.168	0.325	0	0.539	0.756
ACO1	MDH1	9606.ENSP00000309477	9606.ENSP00000438144	0.07	0	0	0	0.131	0.22	0	0.668	0.763
ACO1	PAICS	9606.ENSP00000309477	9606.ENSP00000382595	0.074	0	0	0	0	0.667	0	0.303	0.766
ACO1	GLRX5	9606.ENSP00000309477	9606.ENSP00000328570	0	0	0	0	0.062	0	0	0.785	0.789
ACO1	LYRM4	9606.ENSP00000309477	9606.ENSP00000420026	0	0	0	0	0	0.275	0	0.724	0.791
ACO1	NFS1	9606.ENSP00000309477	9606.ENSP00000363205	0	0	0	0	0.062	0	0	0.79	0.794
ACO1	ISCU	9606.ENSP00000309477	9606.ENSP00000310623	0	0	0	0	0	0	0	0.795	0.795
ACO1	FH	9606.ENSP00000309477	9606.ENSP00000355518	0.185	0	0	0	0.211	0.389	0	0.638	0.839
ACO1	FXN	9606.ENSP00000309477	9606.ENSP00000366482	0	0	0	0	0.046	0.105	0	0.851	0.862
ACO1	GLRX3	9606.ENSP00000309477	9606.ENSP00000357633	0	0	0	0	0.062	0	0.9	0.575	0.956
ACO1	IDH2	9606.ENSP00000309477	9606.ENSP00000331897	0.135	0	0	0	0.123	0.056	0.9	0.502	0.957
ACO1	IDH1	9606.ENSP00000309477	9606.ENSP00000390265	0.135	0	0	0	0.123	0.056	0.9	0.553	0.962
ACO1	IDH3B	9606.ENSP00000309477	9606.ENSP00000370223	0.111	0	0	0	0.146	0.182	0.9	0.537	0.966
ACO1	CS	9606.ENSP00000309477	9606.ENSP00000342056	0.135	0	0	0	0.246	0.343	0.9	0.599	0.979
ACO2	COX15	9606.ENSP00000216254	9606.ENSP00000016171	0	0	0	0	0.064	0	0	0.654	0.662
ACO2	UQCRC1	9606.ENSP00000216254	9606.ENSP00000203407	0	0	0	0	0.572	0.385	0	0.537	0.867
ACO2	DLD	9606.ENSP00000216254	9606.ENSP00000205402	0.051	0	0	0	0.149	0.383	0	0.749	0.858
ACO2	ATP5D	9606.ENSP00000216254	9606.ENSP00000215375	0.087	0	0	0	0.238	0.368	0	0.33	0.666
ACO2	NDUFB7	9606.ENSP00000216254	9606.ENSP00000215565	0	0	0	0	0.099	0.368	0	0.19	0.498
ACO2	HSCB	9606.ENSP00000216254	9606.ENSP00000216027	0	0	0	0	0	0.27	0	0.438	0.572
ACO2	TOMM22	9606.ENSP00000216254	9606.ENSP00000216034	0	0	0	0	0.086	0	0.9	0.239	0.924
ACO2	GPX4	9606.ENSP00000216254	9606.ENSP00000346103	0.05	0	0	0	0.063	0	0	0.386	0.406
ACO2	CIAPIN1	9606.ENSP00000216254	9606.ENSP00000377914	0	0	0	0	0	0	0	0.407	0.407
ACO2	SDHAF1	9606.ENSP00000216254	9606.ENSP00000368165	0	0	0	0	0.062	0	0	0.394	0.408
ACO2	EHHADH	9606.ENSP00000216254	9606.ENSP00000231887	0	0	0	0	0.065	0.225	0	0.256	0.414
ACO2	GLRX	9606.ENSP00000216254	9606.ENSP00000369314	0.111	0	0	0	0.062	0.057	0	0.347	0.418
ACO2	VDAC2	9606.ENSP00000216254	9606.ENSP00000361635	0	0	0	0	0.082	0	0	0.393	0.419
ACO2	ETFDH	9606.ENSP00000216254	9606.ENSP00000426638	0	0	0	0	0.119	0	0	0.368	0.42
ACO2	PCCA	9606.ENSP00000216254	9606.ENSP00000365462	0	0	0	0	0.109	0.252	0	0.199	0.42
ACO2	GART	9606.ENSP00000216254	9606.ENSP00000371253	0.155	0	0	0	0.143	0	0	0.266	0.422
ACO2	GSR	9606.ENSP00000216254	9606.ENSP00000221130	0.051	0	0	0	0.065	0.151	0	0.33	0.428
ACO2	MT-CO2	9606.ENSP00000216254	9606.ENSP00000354876	0	0	0	0	0.079	0	0	0.41	0.434
ACO2	PRDX1	9606.ENSP00000216254	9606.ENSP00000262746	0.076	0	0	0	0.063	0.129	0	0.342	0.437
ACO2	OGG1	9606.ENSP00000216254	9606.ENSP00000306561	0	0	0	0	0	0	0	0.438	0.439
ACO2	PDK1	9606.ENSP00000216254	9606.ENSP00000376352	0	0	0	0	0.062	0.207	0	0.309	0.441
ACO2	COX5A	9606.ENSP00000216254	9606.ENSP00000317780	0	0	0	0	0.119	0	0	0.395	0.444
ACO2	ACSS2	9606.ENSP00000216254	9606.ENSP00000253382	0.053	0	0	0	0.076	0	0	0.417	0.445
ACO2	ETFB	9606.ENSP00000216254	9606.ENSP00000346173	0	0	0	0	0.108	0	0	0.408	0.45
ACO2	COX5B	9606.ENSP00000216254	9606.ENSP00000258424	0	0	0	0	0.148	0	0	0.387	0.456
ACO2	FDX1	9606.ENSP00000216254	9606.ENSP00000260270	0	0	0	0	0.062	0.128	0	0.391	0.458
ACO2	COX4I1	9606.ENSP00000216254	9606.ENSP00000457513	0	0	0	0	0.116	0	0	0.414	0.46
ACO2	NDUFB9	9606.ENSP00000216254	9606.ENSP00000276689	0	0	0	0	0.106	0.35	0	0.154	0.466
ACO2	GLRX3	9606.ENSP00000216254	9606.ENSP00000357633	0	0	0	0	0.062	0	0	0.454	0.466
ACO2	UQCR10	9606.ENSP00000216254	9606.ENSP00000332887	0	0	0	0	0.084	0.368	0	0.165	0.475
ACO2	GLDC	9606.ENSP00000216254	9606.ENSP00000370737	0	0	0	0	0	0	0	0.475	0.475
ACO2	GPX1	9606.ENSP00000216254	9606.ENSP00000407375	0.05	0	0	0	0	0	0	0.473	0.478
ACO2	GLUD2	9606.ENSP00000216254	9606.ENSP00000327589	0	0	0	0	0.091	0.069	0	0.436	0.481
ACO2	NARFL	9606.ENSP00000216254	9606.ENSP00000251588	0	0	0	0	0	0	0	0.485	0.485
ACO2	ATP5J	9606.ENSP00000216254	9606.ENSP00000389649	0	0	0	0	0.093	0.284	0	0.292	0.5
ACO2	NDUFA3	9606.ENSP00000216254	9606.ENSP00000418438	0	0	0	0	0.095	0.368	0	0.201	0.503
ACO2	PDHA2	9606.ENSP00000216254	9606.ENSP00000295266	0	0	0	0	0.126	0	0	0.458	0.506
ACO2	ETFA	9606.ENSP00000216254	9606.ENSP00000452762	0	0	0	0	0.104	0	0	0.471	0.506
ACO2	ECI2	9606.ENSP00000216254	9606.ENSP00000369461	0	0	0	0	0.066	0.225	0	0.373	0.507
ACO2	PRDX5	9606.ENSP00000216254	9606.ENSP00000265462	0	0	0	0	0.1	0.129	0	0.427	0.512
ACO2	SIRT3	9606.ENSP00000216254	9606.ENSP00000372191	0.049	0	0	0	0.098	0	0	0.476	0.512
ACO2	NDUFA5	9606.ENSP00000216254	9606.ENSP00000417142	0	0	0	0	0.089	0.368	0	0.224	0.514
ACO2	NDUFA6	9606.ENSP00000216254	9606.ENSP00000418842	0	0	0	0	0.084	0.365	0	0.232	0.514
ACO2	ATP5L	9606.ENSP00000216254	9606.ENSP00000300688	0	0	0	0	0.174	0.245	0	0.289	0.518
ACO2	VDAC1	9606.ENSP00000216254	9606.ENSP00000265333	0	0	0	0	0.089	0	0	0.492	0.518
ACO2	PAICS	9606.ENSP00000216254	9606.ENSP00000382595	0.074	0	0	0	0	0.335	0	0.28	0.518
ACO2	CISD1	9606.ENSP00000216254	9606.ENSP00000363041	0	0	0	0	0.086	0.369	0	0.258	0.535
ACO2	BOLA3	9606.ENSP00000216254	9606.ENSP00000331369	0	0	0	0	0	0.133	0	0.49	0.538
ACO2	NDUFB8	9606.ENSP00000216254	9606.ENSP00000299166	0	0	0	0	0.107	0	0	0.505	0.539
ACO2	COX7A2	9606.ENSP00000216254	9606.ENSP00000359098	0	0	0	0	0.082	0.059	0	0.515	0.545
ACO2	NDUFB5	9606.ENSP00000216254	9606.ENSP00000259037	0	0	0	0	0.483	0	0	0.155	0.545
ACO2	ATP5O	9606.ENSP00000216254	9606.ENSP00000290299	0.043	0	0	0	0.188	0.065	0	0.448	0.546
ACO2	PARK7	9606.ENSP00000216254	9606.ENSP00000418770	0.048	0	0	0	0.092	0.215	0	0.422	0.556
ACO2	NDUFV1	9606.ENSP00000216254	9606.ENSP00000322450	0	0	0	0	0.306	0	0	0.394	0.562
ACO2	NDUFA7	9606.ENSP00000216254	9606.ENSP00000301457	0	0	0	0	0.088	0.363	0	0.322	0.571
ACO2	MRPL3	9606.ENSP00000216254	9606.ENSP00000264995	0	0	0	0	0.094	0.551	0	0.043	0.576
ACO2	MRPL17	9606.ENSP00000216254	9606.ENSP00000288937	0	0	0	0	0.112	0.551	0	0	0.584
ACO2	MRPL46	9606.ENSP00000216254	9606.ENSP00000312311	0	0	0	0	0.115	0.551	0	0	0.585
ACO2	MRPL49	9606.ENSP00000216254	9606.ENSP00000279242	0	0	0	0	0.093	0.551	0	0.066	0.586
ACO2	HADHB	9606.ENSP00000216254	9606.ENSP00000325136	0	0	0	0	0.206	0.213	0	0.395	0.589
ACO2	NDUFAB1	9606.ENSP00000216254	9606.ENSP00000458770	0	0	0	0	0.139	0.406	0	0.272	0.595
ACO2	PKLR	9606.ENSP00000216254	9606.ENSP00000339933	0.078	0	0	0	0.083	0.105	0	0.529	0.596
ACO2	MRPL47	9606.ENSP00000216254	9606.ENSP00000417602	0	0	0	0	0.14	0.551	0	0	0.597
ACO2	NDUFA9	9606.ENSP00000216254	9606.ENSP00000266544	0	0	0	0	0.196	0.252	0	0.39	0.601
ACO2	NDUFS4	9606.ENSP00000216254	9606.ENSP00000296684	0	0	0	0	0.126	0.403	0	0.309	0.608
ACO2	LYRM4	9606.ENSP00000216254	9606.ENSP00000420026	0	0	0	0	0.045	0	0	0.62	0.621
ACO2	ATP5G3	9606.ENSP00000216254	9606.ENSP00000284727	0	0	0	0	0.092	0	0	0.607	0.628
ACO2	NDUFA8	9606.ENSP00000216254	9606.ENSP00000362873	0	0	0	0	0.119	0.532	0	0.197	0.64
ACO2	NDUFS7	9606.ENSP00000216254	9606.ENSP00000233627	0.048	0	0	0	0.185	0.368	0	0.352	0.64
ACO2	ATP5C1	9606.ENSP00000216254	9606.ENSP00000349142	0.074	0	0	0	0.254	0.368	0	0.275	0.641
ACO2	NDUFS6	9606.ENSP00000216254	9606.ENSP00000274137	0	0	0	0	0.102	0.368	0	0.42	0.642
ACO2	NDUFS8	9606.ENSP00000216254	9606.ENSP00000315774	0.071	0	0	0	0.126	0	0	0.604	0.65
ACO2	ATP5F1	9606.ENSP00000216254	9606.ENSP00000358737	0	0	0	0	0.155	0.483	0	0.266	0.652
ACO2	PMPCB	9606.ENSP00000216254	9606.ENSP00000249269	0	0	0	0	0.459	0.261	0	0.214	0.658
ACO2	ISCA2	9606.ENSP00000216254	9606.ENSP00000452007	0.111	0	0	0	0.062	0	0	0.624	0.659
ACO2	IBA57	9606.ENSP00000216254	9606.ENSP00000355672	0	0	0	0	0	0	0	0.662	0.662
ACO2	GLUD1	9606.ENSP00000216254	9606.ENSP00000277865	0	0	0	0	0.098	0.069	0	0.633	0.665
ACO2	SUCLG2	9606.ENSP00000216254	9606.ENSP00000419325	0.079	0	0	0	0.169	0.215	0	0.508	0.665
ACO2	DHTKD1	9606.ENSP00000216254	9606.ENSP00000263035	0.041	0	0	0	0.196	0.216	0	0.54	0.684
ACO2	SDHC	9606.ENSP00000216254	9606.ENSP00000356953	0.07	0	0	0	0.197	0	0	0.614	0.686
ACO2	NFS1	9606.ENSP00000216254	9606.ENSP00000363205	0	0	0	0	0.068	0	0	0.677	0.686
ACO2	SOD3	9606.ENSP00000216254	9606.ENSP00000371554	0	0	0	0	0.062	0.567	0	0.305	0.693
ACO2	PDHA1	9606.ENSP00000216254	9606.ENSP00000369134	0	0	0	0	0.126	0	0	0.676	0.704
ACO2	PDHX	9606.ENSP00000216254	9606.ENSP00000227868	0.06	0	0	0	0.144	0.247	0	0.579	0.711
ACO2	SDHD	9606.ENSP00000216254	9606.ENSP00000364699	0	0	0	0	0.088	0	0	0.696	0.711
ACO2	ATP5I	9606.ENSP00000216254	9606.ENSP00000306003	0	0	0	0	0.117	0.353	0	0.538	0.713
ACO2	PKM	9606.ENSP00000216254	9606.ENSP00000320171	0.078	0	0	0	0.104	0.105	0	0.667	0.72
ACO2	LIAS	9606.ENSP00000216254	9606.ENSP00000261434	0	0	0	0	0.064	0	0	0.719	0.725
ACO2	NDUFS2	9606.ENSP00000216254	9606.ENSP00000356972	0.051	0	0	0	0.218	0.368	0	0.486	0.727
ACO2	NDUFS3	9606.ENSP00000216254	9606.ENSP00000263774	0	0	0	0	0.114	0.368	0	0.551	0.727
ACO2	ISCA1	9606.ENSP00000216254	9606.ENSP00000365159	0.111	0	0	0	0.067	0	0	0.704	0.733
ACO2	NDUFV2	9606.ENSP00000216254	9606.ENSP00000327268	0	0	0	0	0.103	0.368	0	0.612	0.761
ACO2	CYCS	9606.ENSP00000216254	9606.ENSP00000307786	0	0	0	0	0.13	0.345	0	0.614	0.761
ACO2	ALDH2	9606.ENSP00000216254	9606.ENSP00000261733	0.044	0	0	0	0.063	0.562	0	0.479	0.768
ACO2	GLRX5	9606.ENSP00000216254	9606.ENSP00000328570	0	0	0	0	0.062	0.128	0	0.746	0.774
ACO2	PC	9606.ENSP00000216254	9606.ENSP00000377532	0.144	0	0	0	0.086	0	0	0.739	0.778
ACO2	MDH1	9606.ENSP00000216254	9606.ENSP00000438144	0.07	0	0	0	0.115	0.22	0	0.73	0.803
ACO2	ATP5H	9606.ENSP00000216254	9606.ENSP00000301587	0	0	0	0	0.145	0.386	0	0.675	0.814
ACO2	TALDO1	9606.ENSP00000216254	9606.ENSP00000321259	0.043	0	0	0	0.084	0.637	0	0.503	0.82
ACO2	NFU1	9606.ENSP00000216254	9606.ENSP00000387219	0	0	0	0	0	0.212	0	0.78	0.82
ACO2	AGXT	9606.ENSP00000216254	9606.ENSP00000302620	0	0	0	0	0.068	0.788	0	0.188	0.825
ACO2	DLAT	9606.ENSP00000216254	9606.ENSP00000280346	0.06	0	0	0	0.158	0.369	0	0.692	0.825
ACO2	ISCU	9606.ENSP00000216254	9606.ENSP00000310623	0	0	0	0	0	0	0	0.834	0.834
ACO2	TKT	9606.ENSP00000216254	9606.ENSP00000391481	0	0	0	0	0.065	0.727	0	0.446	0.846
ACO2	CAT	9606.ENSP00000216254	9606.ENSP00000241052	0	0	0	0	0.077	0.581	0	0.655	0.855
ACO2	UQCRC2	9606.ENSP00000216254	9606.ENSP00000268379	0	0	0	0	0.501	0.368	0	0.583	0.857
ACO2	SOD1	9606.ENSP00000216254	9606.ENSP00000270142	0	0	0	0	0.062	0.741	0	0.509	0.87
ACO2	OGDHL	9606.ENSP00000216254	9606.ENSP00000363216	0.041	0	0	0	0.377	0.369	0	0.712	0.876
ACO2	ENSP00000446743	9606.ENSP00000216254	9606.ENSP00000446743	0.135	0	0	0	0.246	0.667	0	0.535	0.885
ACO2	FXN	9606.ENSP00000216254	9606.ENSP00000366482	0	0	0	0	0.083	0.151	0	0.865	0.886
ACO2	SOD2	9606.ENSP00000216254	9606.ENSP00000446252	0	0	0	0	0.122	0.669	0	0.672	0.897
ACO2	NDUFA10	9606.ENSP00000216254	9606.ENSP00000252711	0	0	0	0	0.666	0.368	0	0.574	0.902
ACO2	NDUFS1	9606.ENSP00000216254	9606.ENSP00000392709	0.136	0	0	0	0.545	0.368	0	0.655	0.903
ACO2	SUCLA2	9606.ENSP00000216254	9606.ENSP00000367923	0.079	0	0	0	0.448	0.386	0	0.775	0.92
ACO2	BCS1L	9606.ENSP00000216254	9606.ENSP00000413908	0	0	0	0	0.068	0	0.9	0.245	0.923
ACO2	TIMM22	9606.ENSP00000216254	9606.ENSP00000320236	0	0	0	0	0.086	0	0.9	0.231	0.923
ACO2	TOMM70A	9606.ENSP00000216254	9606.ENSP00000284320	0	0	0	0	0.071	0	0.9	0.317	0.931
ACO2	UQCRFS1	9606.ENSP00000216254	9606.ENSP00000306397	0	0	0	0	0.825	0.368	0	0.442	0.933
ACO2	TOMM20	9606.ENSP00000216254	9606.ENSP00000355566	0	0	0	0	0.083	0	0.9	0.345	0.934
ACO2	DLST	9606.ENSP00000216254	9606.ENSP00000335304	0.06	0	0	0	0.553	0.383	0	0.789	0.938
ACO2	TPI1	9606.ENSP00000216254	9606.ENSP00000229270	0.177	0	0	0	0.09	0.804	0	0.638	0.94
ACO2	OGDH	9606.ENSP00000216254	9606.ENSP00000222673	0.041	0	0	0	0.466	0.369	0	0.846	0.944
ACO2	ATP5G1	9606.ENSP00000216254	9606.ENSP00000377033	0	0	0	0	0.092	0	0.9	0.446	0.945
ACO2	GOT2	9606.ENSP00000216254	9606.ENSP00000245206	0	0	0	0	0.2	0.882	0	0.485	0.947
ACO2	TOMM40	9606.ENSP00000216254	9606.ENSP00000410339	0	0	0	0	0.14	0	0.9	0.525	0.955
ACO2	SDHB	9606.ENSP00000216254	9606.ENSP00000364649	0.077	0	0	0	0.275	0.705	0	0.806	0.956
ACO2	SUCLG1	9606.ENSP00000216254	9606.ENSP00000377446	0.168	0	0	0	0.223	0.691	0	0.822	0.959
ACO2	SDHA	9606.ENSP00000216254	9606.ENSP00000264932	0.075	0	0	0	0.675	0.368	0	0.82	0.961
ACO2	SLC25A4	9606.ENSP00000216254	9606.ENSP00000281456	0	0	0	0	0.188	0.358	0.9	0.366	0.962
ACO2	HSPA9	9606.ENSP00000216254	9606.ENSP00000297185	0	0	0	0	0.108	0.178	0.9	0.562	0.963
ACO2	HSPD1	9606.ENSP00000216254	9606.ENSP00000373620	0	0	0	0	0.134	0.127	0.9	0.576	0.963
ACO2	PDHB	9606.ENSP00000216254	9606.ENSP00000307241	0.042	0	0	0	0.81	0.383	0	0.75	0.968
ACO2	IDH1	9606.ENSP00000216254	9606.ENSP00000390265	0.135	0	0	0	0.123	0.058	0.9	0.742	0.978
ACO2	IDH2	9606.ENSP00000216254	9606.ENSP00000331897	0.135	0	0	0	0.123	0.058	0.9	0.788	0.982
ACO2	MDH2	9606.ENSP00000216254	9606.ENSP00000327070	0.07	0	0	0	0.487	0.768	0	0.878	0.984
ACO2	CYC1	9606.ENSP00000216254	9606.ENSP00000317159	0	0	0	0	0.606	0.369	0.9	0.486	0.985
ACO2	ATP5A1	9606.ENSP00000216254	9606.ENSP00000381736	0.05	0	0	0	0.349	0.386	0.9	0.708	0.986
ACO2	ATP5B	9606.ENSP00000216254	9606.ENSP00000262030	0.042	0	0	0	0.605	0.058	0.9	0.77	0.99
ACO2	FH	9606.ENSP00000216254	9606.ENSP00000355518	0.185	0	0	0	0.473	0.932	0	0.847	0.994
ACO2	IDH3B	9606.ENSP00000216254	9606.ENSP00000370223	0.111	0	0.253	0	0.665	0.348	0.9	0.806	0.996
ACO2	CS	9606.ENSP00000216254	9606.ENSP00000342056	0.135	0	0	0	0.554	0.773	0.9	0.868	0.998
ACO2	IDH3G	9606.ENSP00000216254	9606.ENSP00000217901	0.111	0	0.245	0	0.664	0.749	0.9	0.787	0.998
ACO2	IDH3A	9606.ENSP00000216254	9606.ENSP00000299518	0.111	0	0.241	0	0.827	0.755	0.9	0.868	0.999
ACOT12	ACOT8	9606.ENSP00000303246	9606.ENSP00000217455	0	0	0	0	0	0	0	0.514	0.514
ACOT12	EHHADH	9606.ENSP00000303246	9606.ENSP00000231887	0.059	0	0	0	0.066	0.078	0	0.431	0.478
ACOT12	ACSS2	9606.ENSP00000303246	9606.ENSP00000253382	0	0	0	0	0.062	0	0.9	0.636	0.962
ACOT12	ALDH2	9606.ENSP00000303246	9606.ENSP00000261733	0	0	0	0	0.062	0.057	0.9	0.059	0.905
ACOT12	STAR	9606.ENSP00000303246	9606.ENSP00000276449	0	0	0	0	0	0	0	0.605	0.605
ACOT12	DLAT	9606.ENSP00000303246	9606.ENSP00000280346	0.076	0	0	0	0	0	0.9	0.416	0.941
ACOT12	ACOX1	9606.ENSP00000303246	9606.ENSP00000293217	0.058	0	0	0	0.063	0	0	0.394	0.418
ACOT12	LIPT1	9606.ENSP00000303246	9606.ENSP00000377115	0.041	0	0	0	0	0	0	0.41	0.41
ACOT12	CRAT	9606.ENSP00000303246	9606.ENSP00000315013	0	0	0	0	0	0	0	0.6	0.6
ACOT12	IVD	9606.ENSP00000303246	9606.ENSP00000418397	0.058	0	0	0	0.062	0	0	0.624	0.638
ACOT12	SUCLA2	9606.ENSP00000303246	9606.ENSP00000367923	0	0	0	0	0	0	0.8	0	0.8
ACOT12	SUCLG1	9606.ENSP00000303246	9606.ENSP00000377446	0	0	0	0	0	0	0.8	0	0.8
ACOT12	SUCLG2	9606.ENSP00000303246	9606.ENSP00000419325	0	0	0	0	0.062	0	0.8	0	0.804
ACOT12	ALDH3A2	9606.ENSP00000303246	9606.ENSP00000345774	0	0	0	0	0.062	0.057	0.9	0.059	0.905
ACOT12	ACSS1	9606.ENSP00000303246	9606.ENSP00000316924	0	0	0	0	0.049	0	0.9	0.374	0.935
ACOT8	HADHB	9606.ENSP00000217455	9606.ENSP00000325136	0.083	0	0	0	0.113	0.174	0	0.275	0.448
ACOT8	PPARA	9606.ENSP00000217455	9606.ENSP00000385523	0	0	0	0	0	0.058	0	0.49	0.499
ACOT8	NOS2	9606.ENSP00000217455	9606.ENSP00000327251	0	0	0	0	0	0	0.9	0	0.9
ACOT8	MPV17	9606.ENSP00000217455	9606.ENSP00000369383	0	0	0	0	0	0	0.9	0	0.9
ACOT8	IDE	9606.ENSP00000217455	9606.ENSP00000265986	0	0	0	0	0.062	0	0.9	0	0.902
ACOT8	IDH1	9606.ENSP00000217455	9606.ENSP00000390265	0	0	0	0	0.062	0	0.9	0.078	0.905
ACOT8	TYSND1	9606.ENSP00000217455	9606.ENSP00000287078	0	0	0	0	0	0	0.9	0.114	0.907
ACOT8	GSTK1	9606.ENSP00000217455	9606.ENSP00000431049	0.044	0	0	0	0	0	0.9	0.126	0.909
ACOT8	DDO	9606.ENSP00000217455	9606.ENSP00000357920	0	0	0	0	0	0	0.9	0.13	0.909
ACOT8	PAOX	9606.ENSP00000217455	9606.ENSP00000278060	0	0	0	0	0	0	0.9	0.143	0.91
ACOT8	EPHX2	9606.ENSP00000217455	9606.ENSP00000430269	0	0	0	0	0.145	0	0.9	0.095	0.915
ACOT8	DHRS4	9606.ENSP00000217455	9606.ENSP00000326219	0	0	0	0	0.099	0	0.9	0.146	0.916
ACOT8	DAO	9606.ENSP00000217455	9606.ENSP00000228476	0	0	0	0	0	0	0.9	0.204	0.917
ACOT8	HMGCL	9606.ENSP00000217455	9606.ENSP00000363614	0	0	0	0	0.069	0	0.9	0.23	0.922
ACOT8	SCP2	9606.ENSP00000217455	9606.ENSP00000360569	0	0	0	0	0.187	0	0.9	0.15	0.924
ACOT8	PEX5	9606.ENSP00000217455	9606.ENSP00000391601	0	0	0	0	0.092	0.608	0.6	0.619	0.938
ACOT8	CRAT	9606.ENSP00000217455	9606.ENSP00000315013	0	0	0	0	0.092	0.154	0.9	0.373	0.945
ACOT8	CROT	9606.ENSP00000217455	9606.ENSP00000413575	0	0	0	0	0	0	0.9	0.54	0.952
ACOT8	DECR2	9606.ENSP00000217455	9606.ENSP00000219481	0	0	0	0	0.092	0	0.9	0.529	0.953
ACOT8	HACL1	9606.ENSP00000217455	9606.ENSP00000323811	0	0	0	0	0	0.386	0.9	0.334	0.955
ACOT8	CAT	9606.ENSP00000217455	9606.ENSP00000241052	0.042	0	0	0	0.062	0.417	0.9	0.313	0.957
ACOT8	ACOX3	9606.ENSP00000217455	9606.ENSP00000348775	0	0	0	0	0.113	0	0.9	0.599	0.961
ACOT8	AGXT	9606.ENSP00000217455	9606.ENSP00000302620	0	0	0	0	0.083	0	0.9	0.618	0.962
ACOT8	ACOX2	9606.ENSP00000217455	9606.ENSP00000307697	0	0	0	0	0.073	0	0.9	0.642	0.963
ACOT8	ACOX1	9606.ENSP00000217455	9606.ENSP00000293217	0	0	0	0	0.073	0	0.9	0.633	0.963
ACOT8	EHHADH	9606.ENSP00000217455	9606.ENSP00000231887	0	0	0	0	0.064	0	0.9	0.649	0.964
ACOT8	HAO1	9606.ENSP00000217455	9606.ENSP00000368066	0	0	0	0	0	0	0.9	0.676	0.966
ACOT8	ECH1	9606.ENSP00000217455	9606.ENSP00000221418	0	0	0	0	0.13	0	0.9	0.656	0.967
ACOT8	HAO2	9606.ENSP00000217455	9606.ENSP00000483507	0	0	0	0	0	0	0.9	0.684	0.967
ACOT8	PECR	9606.ENSP00000217455	9606.ENSP00000265322	0	0	0	0	0.062	0	0.9	0.682	0.967
ACOT8	LONP2	9606.ENSP00000217455	9606.ENSP00000285737	0	0	0	0	0.064	0	0.9	0.69	0.968
ACOT8	PIPOX	9606.ENSP00000217455	9606.ENSP00000317721	0	0	0	0	0	0	0.9	0.741	0.973
ACOT8	HSD17B4	9606.ENSP00000217455	9606.ENSP00000420914	0	0	0	0	0.344	0	0.9	0.645	0.974
ACOT8	ECI2	9606.ENSP00000217455	9606.ENSP00000369461	0.046	0	0	0	0.116	0	0.9	0.748	0.975
ACOT8	GNPAT	9606.ENSP00000217455	9606.ENSP00000355607	0.068	0	0.227	0	0.052	0	0.9	0.73	0.978
ACOX1	PDK4	9606.ENSP00000293217	9606.ENSP00000005178	0	0	0	0	0.064	0	0	0.613	0.622
ACOX1	DECR2	9606.ENSP00000293217	9606.ENSP00000219481	0.042	0	0	0	0.167	0.174	0.9	0.463	0.958
ACOX1	ECH1	9606.ENSP00000293217	9606.ENSP00000221418	0	0	0	0	0.146	0.386	0.9	0.6	0.976
ACOX1	GCDH	9606.ENSP00000293217	9606.ENSP00000222214	0	0	0	0	0.064	0	0.9	0.481	0.947
ACOX1	DAO	9606.ENSP00000293217	9606.ENSP00000228476	0	0	0	0	0.062	0	0.9	0.373	0.936
ACOX1	EHHADH	9606.ENSP00000293217	9606.ENSP00000231887	0.049	0	0	0	0.162	0.392	0.9	0.817	0.989
ACOX1	CAT	9606.ENSP00000293217	9606.ENSP00000241052	0.069	0	0	0	0.112	0.744	0.9	0.645	0.991
ACOX1	GOT2	9606.ENSP00000293217	9606.ENSP00000245206	0	0	0	0	0.064	0	0	0.491	0.503
ACOX1	ACSS2	9606.ENSP00000293217	9606.ENSP00000253382	0	0	0	0	0.085	0	0.9	0.407	0.941
ACOX1	ALDH2	9606.ENSP00000293217	9606.ENSP00000261733	0.045	0	0	0	0.062	0.115	0.6	0.36	0.76
ACOX1	SDHA	9606.ENSP00000293217	9606.ENSP00000264932	0.068	0	0	0	0.107	0.158	0	0.304	0.447
ACOX1	PECR	9606.ENSP00000293217	9606.ENSP00000265322	0.042	0	0	0	0.085	0.397	0.9	0.549	0.971
ACOX1	IDE	9606.ENSP00000293217	9606.ENSP00000265986	0	0	0	0	0.062	0	0.9	0	0.902
ACOX1	PAOX	9606.ENSP00000293217	9606.ENSP00000278060	0	0	0	0	0.049	0	0.9	0.202	0.917
ACOX1	LONP2	9606.ENSP00000293217	9606.ENSP00000285737	0	0	0	0	0.086	0	0.9	0.494	0.949
ACOX1	TYSND1	9606.ENSP00000293217	9606.ENSP00000287078	0	0	0	0	0.065	0.27	0.9	0.768	0.982
ACOX1	ETFDH	9606.ENSP00000293217	9606.ENSP00000426638	0.079	0	0	0	0.108	0.139	0	0.271	0.415
ACOX1	CS	9606.ENSP00000293217	9606.ENSP00000342056	0	0	0	0	0.068	0.128	0	0.385	0.456
ACOX1	ETFB	9606.ENSP00000293217	9606.ENSP00000346173	0.079	0	0	0	0.065	0.343	0	0.171	0.468
ACOX1	ETFA	9606.ENSP00000293217	9606.ENSP00000452762	0.079	0	0	0	0.108	0.347	0	0.169	0.494
ACOX1	ALDH3A2	9606.ENSP00000293217	9606.ENSP00000345774	0.045	0	0	0	0.063	0	0.6	0.35	0.736
ACOX1	MPV17	9606.ENSP00000293217	9606.ENSP00000369383	0	0	0	0	0	0	0.9	0	0.9
ACOX1	NOS2	9606.ENSP00000293217	9606.ENSP00000327251	0	0	0	0	0.063	0	0.9	0.095	0.907
ACOX1	DBT	9606.ENSP00000293217	9606.ENSP00000359151	0.047	0	0	0	0.063	0	0.9	0.085	0.907
ACOX1	ACOX2	9606.ENSP00000293217	9606.ENSP00000307697	0	0	0.446	0.918	0.062	0	0.9	0.846	0.912
ACOX1	JUN	9606.ENSP00000293217	9606.ENSP00000360266	0	0	0	0	0	0	0.9	0.219	0.918
ACOX1	GSTK1	9606.ENSP00000293217	9606.ENSP00000431049	0	0	0	0	0.062	0	0.9	0.229	0.921
ACOX1	DDO	9606.ENSP00000293217	9606.ENSP00000357920	0	0	0	0	0.062	0	0.9	0.252	0.923
ACOX1	PCCA	9606.ENSP00000293217	9606.ENSP00000365462	0.071	0	0	0	0.105	0.067	0.9	0.186	0.925
ACOX1	ME1	9606.ENSP00000293217	9606.ENSP00000358719	0	0	0	0	0.062	0	0.9	0.299	0.928
ACOX1	ACOX3	9606.ENSP00000293217	9606.ENSP00000348775	0	0	0.415	0.765	0.076	0	0.9	0.863	0.93
ACOX1	IDH1	9606.ENSP00000293217	9606.ENSP00000390265	0	0	0	0	0.083	0.213	0.9	0.195	0.934
ACOX1	ACSS1	9606.ENSP00000293217	9606.ENSP00000316924	0	0	0	0	0.085	0	0.9	0.347	0.935
ACOX1	EPHX2	9606.ENSP00000293217	9606.ENSP00000430269	0	0	0	0	0.096	0.153	0.9	0.282	0.937
ACOX1	CROT	9606.ENSP00000293217	9606.ENSP00000413575	0	0	0	0	0.073	0	0.9	0.403	0.939
ACOX1	AGXT	9606.ENSP00000293217	9606.ENSP00000302620	0	0	0	0	0.083	0	0.9	0.392	0.939
ACOX1	HAO1	9606.ENSP00000293217	9606.ENSP00000368066	0.045	0	0	0	0.085	0	0.9	0.391	0.939
ACOX1	HMGCL	9606.ENSP00000293217	9606.ENSP00000363614	0.05	0	0	0	0.065	0	0.9	0.447	0.944
ACOX1	PEX5	9606.ENSP00000293217	9606.ENSP00000391601	0	0	0	0	0.089	0.695	0.6	0.6	0.949
ACOX1	DHRS4	9606.ENSP00000293217	9606.ENSP00000326219	0.042	0	0	0	0.085	0.368	0.9	0.289	0.953
ACOX1	PIPOX	9606.ENSP00000293217	9606.ENSP00000317721	0	0	0	0	0.063	0	0.9	0.549	0.954
ACOX1	HAO2	9606.ENSP00000293217	9606.ENSP00000483507	0.045	0	0	0	0.085	0	0.9	0.567	0.957
ACOX1	HADHB	9606.ENSP00000293217	9606.ENSP00000325136	0.055	0	0	0	0.158	0.102	0.9	0.519	0.959
ACOX1	HACL1	9606.ENSP00000293217	9606.ENSP00000323811	0	0	0	0	0.099	0.394	0.9	0.395	0.962
ACOX1	CRAT	9606.ENSP00000293217	9606.ENSP00000315013	0	0	0	0	0.185	0.426	0.9	0.477	0.972
ACOX1	GNPAT	9606.ENSP00000293217	9606.ENSP00000355607	0	0	0	0	0.081	0	0.9	0.744	0.974
ACOX1	PPARA	9606.ENSP00000293217	9606.ENSP00000385523	0	0	0	0	0.063	0.056	0.9	0.845	0.984
ACOX1	ECI2	9606.ENSP00000293217	9606.ENSP00000369461	0.189	0	0	0	0.185	0.402	0.9	0.69	0.985
ACOX1	SCP2	9606.ENSP00000293217	9606.ENSP00000360569	0	0	0	0	0.27	0.617	0.9	0.677	0.989
ACOX1	HSD17B4	9606.ENSP00000293217	9606.ENSP00000420914	0.071	0	0	0	0.236	0.146	0.9	0.883	0.991
ACOX2	DECR2	9606.ENSP00000307697	9606.ENSP00000219481	0.042	0	0	0	0.167	0.174	0.9	0.446	0.956
ACOX2	ECH1	9606.ENSP00000307697	9606.ENSP00000221418	0	0	0	0	0.146	0.334	0.9	0.646	0.977
ACOX2	GCDH	9606.ENSP00000307697	9606.ENSP00000222214	0	0	0	0	0.063	0	0	0.539	0.55
ACOX2	DAO	9606.ENSP00000307697	9606.ENSP00000228476	0	0	0	0	0.062	0	0.9	0.267	0.925
ACOX2	EHHADH	9606.ENSP00000307697	9606.ENSP00000231887	0.049	0	0	0	0.122	0.338	0.9	0.798	0.986
ACOX2	CAT	9606.ENSP00000307697	9606.ENSP00000241052	0.069	0	0	0	0.112	0.631	0.9	0.477	0.981
ACOX2	PECR	9606.ENSP00000307697	9606.ENSP00000265322	0.042	0	0	0	0.085	0.342	0.9	0.574	0.97
ACOX2	IDE	9606.ENSP00000307697	9606.ENSP00000265986	0	0	0	0	0.049	0	0.9	0	0.9
ACOX2	PAOX	9606.ENSP00000307697	9606.ENSP00000278060	0	0	0	0	0.06	0	0.9	0.259	0.924
ACOX2	LONP2	9606.ENSP00000307697	9606.ENSP00000285737	0	0	0	0	0.086	0	0.9	0.616	0.961
ACOX2	TYSND1	9606.ENSP00000307697	9606.ENSP00000287078	0	0	0	0	0.065	0	0.9	0.321	0.931
ACOX2	AGXT	9606.ENSP00000307697	9606.ENSP00000302620	0	0	0	0	0.083	0	0.9	0.376	0.937
ACOX2	ETFB	9606.ENSP00000307697	9606.ENSP00000346173	0.079	0	0	0	0.065	0.343	0	0.146	0.452
ACOX2	HADHB	9606.ENSP00000307697	9606.ENSP00000325136	0.055	0	0	0	0.158	0.102	0	0.345	0.469
ACOX2	ETFA	9606.ENSP00000307697	9606.ENSP00000452762	0.079	0	0	0	0.108	0.347	0	0.2	0.513
ACOX2	PPARA	9606.ENSP00000307697	9606.ENSP00000385523	0	0	0	0	0.064	0.056	0	0.567	0.584
ACOX2	MPV17	9606.ENSP00000307697	9606.ENSP00000369383	0	0	0	0	0	0	0.9	0	0.9
ACOX2	PEX5	9606.ENSP00000307697	9606.ENSP00000391601	0	0	0	0	0.089	0.102	0.6	0.741	0.904
ACOX2	NOS2	9606.ENSP00000307697	9606.ENSP00000327251	0	0	0	0	0.063	0	0.9	0.063	0.904
ACOX2	DDO	9606.ENSP00000307697	9606.ENSP00000357920	0	0	0	0	0.085	0	0.9	0.154	0.915
ACOX2	GSTK1	9606.ENSP00000307697	9606.ENSP00000431049	0	0	0	0	0.062	0	0.9	0.202	0.918
ACOX2	HMGCL	9606.ENSP00000307697	9606.ENSP00000363614	0.05	0	0	0	0.065	0	0.9	0.307	0.93
ACOX2	IDH1	9606.ENSP00000307697	9606.ENSP00000390265	0	0	0	0	0.083	0.135	0.9	0.241	0.931
ACOX2	EPHX2	9606.ENSP00000307697	9606.ENSP00000430269	0	0	0	0	0.096	0.153	0.9	0.216	0.931
ACOX2	ACOX3	9606.ENSP00000307697	9606.ENSP00000348775	0	0	0.414	0.737	0.076	0	0.9	0.941	0.934
ACOX2	DHRS4	9606.ENSP00000307697	9606.ENSP00000326219	0.042	0	0	0	0.085	0.26	0.9	0.208	0.939
ACOX2	CROT	9606.ENSP00000307697	9606.ENSP00000413575	0	0	0	0	0.065	0	0.9	0.456	0.944
ACOX2	HACL1	9606.ENSP00000307697	9606.ENSP00000323811	0	0	0	0	0.099	0.339	0.9	0.238	0.948
ACOX2	HAO1	9606.ENSP00000307697	9606.ENSP00000368066	0.045	0	0	0	0.085	0	0.9	0.506	0.951
ACOX2	CRAT	9606.ENSP00000307697	9606.ENSP00000315013	0	0	0	0	0.214	0.251	0.9	0.377	0.958
ACOX2	HAO2	9606.ENSP00000307697	9606.ENSP00000483507	0.045	0	0	0	0.085	0	0.9	0.618	0.962
ACOX2	PIPOX	9606.ENSP00000307697	9606.ENSP00000317721	0	0	0	0	0.064	0	0.9	0.658	0.965
ACOX2	GNPAT	9606.ENSP00000307697	9606.ENSP00000355607	0	0	0	0	0.081	0	0.9	0.742	0.974
ACOX2	ECI2	9606.ENSP00000307697	9606.ENSP00000369461	0.189	0	0	0	0.185	0.402	0.9	0.532	0.978
ACOX2	SCP2	9606.ENSP00000307697	9606.ENSP00000360569	0	0	0	0	0.27	0.534	0.9	0.704	0.988
ACOX2	HSD17B4	9606.ENSP00000307697	9606.ENSP00000420914	0.071	0	0	0	0.236	0.146	0.9	0.876	0.991
ACOX3	DECR2	9606.ENSP00000348775	9606.ENSP00000219481	0.042	0	0	0	0.064	0.073	0.9	0.461	0.947
ACOX3	ECH1	9606.ENSP00000348775	9606.ENSP00000221418	0	0	0	0	0.145	0.146	0.9	0.585	0.965
ACOX3	GCDH	9606.ENSP00000348775	9606.ENSP00000222214	0	0	0	0	0.166	0	0.9	0.244	0.931
ACOX3	DAO	9606.ENSP00000348775	9606.ENSP00000228476	0	0	0	0	0.049	0	0.9	0.189	0.916
ACOX3	EHHADH	9606.ENSP00000348775	9606.ENSP00000231887	0.049	0	0	0	0.122	0.171	0.9	0.801	0.983
ACOX3	CAT	9606.ENSP00000348775	9606.ENSP00000241052	0.069	0	0	0	0.122	0.303	0.9	0.543	0.969
ACOX3	ACSS2	9606.ENSP00000348775	9606.ENSP00000253382	0	0	0	0	0.066	0	0.9	0.243	0.923
ACOX3	ALDH2	9606.ENSP00000348775	9606.ENSP00000261733	0.045	0	0	0	0.062	0	0.6	0.107	0.637
ACOX3	PECR	9606.ENSP00000348775	9606.ENSP00000265322	0.042	0	0	0	0.063	0.073	0.9	0.644	0.965
ACOX3	IDE	9606.ENSP00000348775	9606.ENSP00000265986	0	0	0	0	0	0	0.9	0	0.9
ACOX3	PAOX	9606.ENSP00000348775	9606.ENSP00000278060	0	0	0	0	0.058	0	0.9	0.156	0.913
ACOX3	LONP2	9606.ENSP00000348775	9606.ENSP00000285737	0	0	0	0	0.29	0	0.9	0.674	0.974
ACOX3	TYSND1	9606.ENSP00000348775	9606.ENSP00000287078	0	0	0	0	0.065	0	0.9	0.234	0.922
ACOX3	AGXT	9606.ENSP00000348775	9606.ENSP00000302620	0	0	0	0	0.063	0	0.9	0.526	0.951
ACOX3	CRAT	9606.ENSP00000348775	9606.ENSP00000315013	0	0	0	0	0.16	0.141	0.9	0.255	0.939
ACOX3	ACSS1	9606.ENSP00000348775	9606.ENSP00000316924	0	0	0	0	0.106	0	0.9	0.309	0.932
ACOX3	PIPOX	9606.ENSP00000348775	9606.ENSP00000317721	0	0	0	0	0.062	0	0.9	0.596	0.958
ACOX3	HACL1	9606.ENSP00000348775	9606.ENSP00000323811	0	0	0	0	0.11	0.146	0.9	0.381	0.946
ACOX3	HADHB	9606.ENSP00000348775	9606.ENSP00000325136	0.055	0	0	0	0.18	0.102	0.9	0.371	0.948
ACOX3	DHRS4	9606.ENSP00000348775	9606.ENSP00000326219	0.042	0	0	0	0.143	0.073	0.9	0.45	0.95
ACOX3	NOS2	9606.ENSP00000348775	9606.ENSP00000327251	0	0	0	0	0.063	0	0.9	0.063	0.904
ACOX3	ALDH3A2	9606.ENSP00000348775	9606.ENSP00000345774	0.045	0	0	0	0.07	0	0.6	0.348	0.737
ACOX3	ETFB	9606.ENSP00000348775	9606.ENSP00000346173	0.079	0	0	0	0.076	0.343	0	0.146	0.459
ACOX3	ETFA	9606.ENSP00000348775	9606.ENSP00000452762	0.079	0	0	0	0.123	0.347	0	0.193	0.517
ACOX3	PPARA	9606.ENSP00000348775	9606.ENSP00000385523	0	0	0	0	0.062	0.056	0	0.564	0.58
ACOX3	PEX5	9606.ENSP00000348775	9606.ENSP00000391601	0	0	0	0	0.111	0.07	0.6	0.68	0.88
ACOX3	MPV17	9606.ENSP00000348775	9606.ENSP00000369383	0	0	0	0	0.062	0	0.9	0.045	0.902
ACOX3	DDO	9606.ENSP00000348775	9606.ENSP00000357920	0	0	0	0	0.052	0	0.9	0.101	0.907
ACOX3	IDH1	9606.ENSP00000348775	9606.ENSP00000390265	0	0	0	0	0.066	0.135	0.9	0.101	0.917
ACOX3	PCCA	9606.ENSP00000348775	9606.ENSP00000365462	0.071	0	0	0	0.105	0.067	0.9	0.126	0.919
ACOX3	DBT	9606.ENSP00000348775	9606.ENSP00000359151	0.047	0	0	0	0.21	0	0.9	0.085	0.921
ACOX3	GSTK1	9606.ENSP00000348775	9606.ENSP00000431049	0	0	0	0	0.062	0	0.9	0.246	0.923
ACOX3	EPHX2	9606.ENSP00000348775	9606.ENSP00000430269	0	0	0	0	0.068	0.356	0.9	0.232	0.947
ACOX3	HMGCL	9606.ENSP00000348775	9606.ENSP00000363614	0.05	0	0	0	0.068	0	0.9	0.481	0.948
ACOX3	HAO2	9606.ENSP00000348775	9606.ENSP00000483507	0.045	0	0	0	0.062	0	0.9	0.518	0.951
ACOX3	HAO1	9606.ENSP00000348775	9606.ENSP00000368066	0.045	0	0	0	0.064	0	0.9	0.542	0.953
ACOX3	CROT	9606.ENSP00000348775	9606.ENSP00000413575	0	0	0	0	0.111	0	0.9	0.561	0.957
ACOX3	GNPAT	9606.ENSP00000348775	9606.ENSP00000355607	0	0	0	0	0.081	0	0.9	0.608	0.96
ACOX3	SCP2	9606.ENSP00000348775	9606.ENSP00000360569	0	0	0	0	0.246	0.212	0.9	0.574	0.971
ACOX3	ECI2	9606.ENSP00000348775	9606.ENSP00000369461	0.189	0	0	0	0.183	0.245	0.9	0.584	0.975
ACOX3	HSD17B4	9606.ENSP00000348775	9606.ENSP00000420914	0.071	0	0	0	0.747	0.146	0.9	0.762	0.994
ACSM1	LIAS	9606.ENSP00000301956	9606.ENSP00000261434	0	0	0	0	0	0	0	0.482	0.482
ACSM1	ENSP00000446743	9606.ENSP00000301956	9606.ENSP00000446743	0.072	0	0	0	0.232	0.067	0	0.206	0.401
ACSM1	CS	9606.ENSP00000301956	9606.ENSP00000342056	0.072	0	0	0	0.232	0.067	0	0.273	0.451
ACSM1	LIPT1	9606.ENSP00000301956	9606.ENSP00000377115	0.045	0	0	0	0	0	0.9	0.606	0.959
ACSS1	EHHADH	9606.ENSP00000316924	9606.ENSP00000231887	0	0	0	0	0.099	0	0.8	0.314	0.865
ACSS1	ACSS2	9606.ENSP00000316924	9606.ENSP00000253382	0	0	0.449	0.927	0.062	0	0.9	0.826	0.91
ACSS1	ALDH2	9606.ENSP00000316924	9606.ENSP00000261733	0.044	0	0	0	0.147	0.068	0.9	0.402	0.946
ACSS1	NDUFA9	9606.ENSP00000316924	9606.ENSP00000266544	0	0	0	0	0.106	0	0	0.43	0.469
ACSS1	DLAT	9606.ENSP00000316924	9606.ENSP00000280346	0.054	0	0	0	0.08	0	0.9	0.442	0.945
ACSS1	PDHA2	9606.ENSP00000316924	9606.ENSP00000295266	0	0	0	0	0.11	0	0.8	0.138	0.833
ACSS1	PDHB	9606.ENSP00000316924	9606.ENSP00000307241	0.072	0	0	0	0.064	0	0.8	0.435	0.888
ACSS1	CRAT	9606.ENSP00000316924	9606.ENSP00000315013	0	0	0	0	0.188	0	0	0.363	0.46
ACSS1	ENSP00000446743	9606.ENSP00000316924	9606.ENSP00000446743	0.072	0	0	0	0.232	0.067	0	0.206	0.401
ACSS1	BCAT1	9606.ENSP00000316924	9606.ENSP00000443459	0	0	0	0	0	0.274	0	0.219	0.408
ACSS1	PKLR	9606.ENSP00000316924	9606.ENSP00000339933	0.051	0	0	0	0.124	0.096	0	0.316	0.417
ACSS1	IDH1	9606.ENSP00000316924	9606.ENSP00000390265	0	0	0	0	0.103	0	0	0.381	0.421
ACSS1	TKT	9606.ENSP00000316924	9606.ENSP00000391481	0	0	0	0	0.086	0.148	0	0.319	0.423
ACSS1	HSPD1	9606.ENSP00000316924	9606.ENSP00000373620	0	0	0	0	0.062	0.426	0	0.041	0.438
ACSS1	PKM	9606.ENSP00000316924	9606.ENSP00000320171	0.051	0	0	0	0.124	0.096	0	0.354	0.449
ACSS1	IDH2	9606.ENSP00000316924	9606.ENSP00000331897	0	0	0	0	0.103	0	0	0.421	0.459
ACSS1	MDH1	9606.ENSP00000316924	9606.ENSP00000438144	0.044	0	0	0	0.147	0	0	0.4	0.468
ACSS1	HMGCL	9606.ENSP00000316924	9606.ENSP00000363614	0.06	0	0	0	0.112	0	0	0.449	0.5
ACSS1	MDH2	9606.ENSP00000316924	9606.ENSP00000327070	0.044	0	0	0	0.108	0	0	0.472	0.51
ACSS1	ECI2	9606.ENSP00000316924	9606.ENSP00000369461	0	0	0	0	0.116	0.275	0	0.338	0.538
ACSS1	SUCLA2	9606.ENSP00000316924	9606.ENSP00000367923	0.047	0	0	0	0.131	0	0.8	0.13	0.836
ACSS1	SUCLG2	9606.ENSP00000316924	9606.ENSP00000419325	0.047	0	0	0	0.14	0	0.8	0.122	0.836
ACSS1	SUCLG1	9606.ENSP00000316924	9606.ENSP00000377446	0.043	0	0	0	0.13	0	0.8	0.24	0.856
ACSS1	HADHB	9606.ENSP00000316924	9606.ENSP00000325136	0.054	0	0	0	0.137	0	0.8	0.402	0.889
ACSS1	PC	9606.ENSP00000316924	9606.ENSP00000377532	0	0	0	0	0.085	0.056	0.8	0.515	0.905
ACSS1	DBT	9606.ENSP00000316924	9606.ENSP00000359151	0.054	0	0	0	0.088	0	0.9	0.108	0.912
ACSS1	PCCA	9606.ENSP00000316924	9606.ENSP00000365462	0.071	0	0	0	0.064	0	0.9	0.209	0.922
ACSS1	ALDH3A2	9606.ENSP00000316924	9606.ENSP00000345774	0.044	0	0	0	0.134	0.065	0.9	0.402	0.945
ACSS1	CS	9606.ENSP00000316924	9606.ENSP00000342056	0.072	0	0	0	0.238	0.078	0.9	0.478	0.959
ACSS1	SIRT3	9606.ENSP00000316924	9606.ENSP00000372191	0	0	0	0	0.113	0.847	0.9	0.636	0.994
ACSS2	EHHADH	9606.ENSP00000253382	9606.ENSP00000231887	0	0	0	0	0.099	0	0.8	0.359	0.874
ACSS2	ENSP00000446743	9606.ENSP00000253382	9606.ENSP00000446743	0.072	0	0	0	0.232	0.067	0	0.206	0.401
ACSS2	HMGCL	9606.ENSP00000253382	9606.ENSP00000363614	0.06	0	0	0	0.084	0	0	0.363	0.404
ACSS2	BCAT1	9606.ENSP00000253382	9606.ENSP00000443459	0	0	0	0	0	0.274	0	0.241	0.425
ACSS2	PDHA1	9606.ENSP00000253382	9606.ENSP00000369134	0	0	0	0	0.11	0	0	0.393	0.436
ACSS2	SOD2	9606.ENSP00000253382	9606.ENSP00000446252	0	0	0	0	0.063	0	0.3	0.25	0.465
ACSS2	PKLR	9606.ENSP00000253382	9606.ENSP00000339933	0.051	0	0	0	0.124	0.096	0	0.41	0.497
ACSS2	IDH1	9606.ENSP00000253382	9606.ENSP00000390265	0	0	0	0	0.103	0	0	0.476	0.51
ACSS2	MDH1	9606.ENSP00000253382	9606.ENSP00000438144	0.044	0	0	0	0.108	0	0	0.494	0.531
ACSS2	FH	9606.ENSP00000253382	9606.ENSP00000355518	0.044	0	0	0	0.065	0	0	0.518	0.532
ACSS2	PKM	9606.ENSP00000253382	9606.ENSP00000320171	0.051	0	0	0	0.124	0.096	0	0.467	0.546
ACSS2	TKT	9606.ENSP00000253382	9606.ENSP00000391481	0	0	0	0	0.086	0.148	0	0.483	0.562
ACSS2	CRAT	9606.ENSP00000253382	9606.ENSP00000315013	0	0	0	0	0.217	0	0	0.487	0.581
ACSS2	GLUD2	9606.ENSP00000253382	9606.ENSP00000327589	0	0	0	0	0.109	0	0.5	0.138	0.582
ACSS2	MDH2	9606.ENSP00000253382	9606.ENSP00000327070	0.044	0	0	0	0.108	0	0	0.594	0.624
ACSS2	IDH2	9606.ENSP00000253382	9606.ENSP00000331897	0	0	0	0	0.103	0	0.3	0.495	0.655
ACSS2	GLUD1	9606.ENSP00000253382	9606.ENSP00000277865	0	0	0	0	0.109	0	0.5	0.361	0.69
ACSS2	PDHA2	9606.ENSP00000253382	9606.ENSP00000295266	0	0	0	0	0.11	0	0.8	0.138	0.833
ACSS2	SUCLG2	9606.ENSP00000253382	9606.ENSP00000419325	0.047	0	0	0	0.128	0	0.8	0.122	0.834
ACSS2	SUCLA2	9606.ENSP00000253382	9606.ENSP00000367923	0.047	0	0	0	0.128	0	0.8	0.123	0.834
ACSS2	SUCLG1	9606.ENSP00000253382	9606.ENSP00000377446	0.043	0	0	0	0.101	0	0.8	0.227	0.849
ACSS2	HADHB	9606.ENSP00000253382	9606.ENSP00000325136	0.054	0	0	0	0.109	0	0.8	0.359	0.877
ACSS2	PDHB	9606.ENSP00000253382	9606.ENSP00000307241	0.072	0	0	0	0.064	0	0.8	0.466	0.894
ACSS2	DBT	9606.ENSP00000253382	9606.ENSP00000359151	0.054	0	0	0	0.062	0	0.9	0.108	0.91
ACSS2	PC	9606.ENSP00000253382	9606.ENSP00000377532	0	0	0	0	0.107	0.056	0.8	0.577	0.919
ACSS2	PCCA	9606.ENSP00000253382	9606.ENSP00000365462	0.071	0	0	0	0.064	0	0.9	0.183	0.919
ACSS2	ALDH3A2	9606.ENSP00000253382	9606.ENSP00000345774	0.044	0	0	0	0.129	0.065	0.9	0.307	0.936
ACSS2	DLAT	9606.ENSP00000253382	9606.ENSP00000280346	0.054	0	0	0	0.068	0	0.9	0.388	0.938
ACSS2	ALDH2	9606.ENSP00000253382	9606.ENSP00000261733	0.044	0	0	0	0.147	0.068	0.9	0.385	0.944
ACSS2	SIRT3	9606.ENSP00000253382	9606.ENSP00000372191	0	0	0	0	0	0	0.9	0.62	0.96
ACSS2	CS	9606.ENSP00000253382	9606.ENSP00000342056	0.072	0	0	0	0.232	0.078	0.9	0.648	0.972
ADSL	ATP5D	9606.ENSP00000485525	9606.ENSP00000215375	0.045	0	0	0	0.267	0.069	0	0.25	0.445
ADSL	IDH3G	9606.ENSP00000485525	9606.ENSP00000217901	0.075	0	0	0	0.068	0	0.8	0.201	0.843
ADSL	OGDH	9606.ENSP00000485525	9606.ENSP00000222673	0.07	0	0	0	0	0	0.8	0.206	0.839
ADSL	ATIC	9606.ENSP00000485525	9606.ENSP00000236959	0.219	0	0	0	0.753	0.839	0.9	0.884	0.999
ADSL	GOT2	9606.ENSP00000485525	9606.ENSP00000245206	0	0	0	0	0.105	0.244	0	0.507	0.638
ADSL	POLD3	9606.ENSP00000485525	9606.ENSP00000263681	0	0	0	0	0.059	0	0	0.414	0.425
ADSL	PPAT	9606.ENSP00000485525	9606.ENSP00000264220	0.219	0	0	0	0.599	0.12	0	0.89	0.965
ADSL	CAD	9606.ENSP00000485525	9606.ENSP00000264705	0.091	0	0	0	0.115	0	0	0.357	0.438
ADSL	NDUFB8	9606.ENSP00000485525	9606.ENSP00000299166	0	0	0	0	0.199	0	0	0.643	0.701
ADSL	IDH3A	9606.ENSP00000485525	9606.ENSP00000299518	0.075	0	0	0	0.111	0	0.8	0.15	0.841
ADSL	RRM1	9606.ENSP00000485525	9606.ENSP00000300738	0.219	0	0	0	0.158	0	0	0.28	0.485
ADSL	PFAS	9606.ENSP00000485525	9606.ENSP00000313490	0.219	0	0	0	0.4	0.27	0	0.849	0.941
ADSL	CYC1	9606.ENSP00000485525	9606.ENSP00000317159	0	0	0	0	0.252	0	0	0.388	0.523
ADSL	SHMT1	9606.ENSP00000485525	9606.ENSP00000318868	0.075	0	0	0	0.432	0	0	0.317	0.61
ADSL	BCAT2	9606.ENSP00000485525	9606.ENSP00000322991	0	0	0	0	0.063	0	0	0.421	0.435
ADSL	MDH2	9606.ENSP00000485525	9606.ENSP00000327070	0	0	0	0	0.089	0.244	0.8	0.223	0.878
ADSL	PIF1	9606.ENSP00000485525	9606.ENSP00000328174	0.045	0	0	0	0.063	0	0	0.44	0.455
ADSL	IDH2	9606.ENSP00000485525	9606.ENSP00000331897	0.167	0	0	0	0.066	0	0.8	0.149	0.849
ADSL	SHMT2	9606.ENSP00000485525	9606.ENSP00000333667	0.075	0	0	0	0.466	0	0	0.234	0.588
ADSL	CS	9606.ENSP00000485525	9606.ENSP00000342056	0	0	0	0	0.067	0	0.8	0.124	0.822
ADSL	MT-ATP6	9606.ENSP00000485525	9606.ENSP00000354632	0.172	0	0	0	0.066	0	0	0.432	0.522
ADSL	FH	9606.ENSP00000485525	9606.ENSP00000355518	0.219	0	0	0	0.123	0.115	0	0.58	0.711
ADSL	PRPS1	9606.ENSP00000485525	9606.ENSP00000361512	0.078	0	0	0	0.2	0	0	0.569	0.655
ADSL	OGDHL	9606.ENSP00000485525	9606.ENSP00000363216	0.07	0	0	0	0	0	0.8	0.119	0.821
ADSL	IDH3B	9606.ENSP00000485525	9606.ENSP00000370223	0.075	0	0	0	0.115	0	0.8	0.201	0.851
ADSL	GART	9606.ENSP00000485525	9606.ENSP00000371253	0.37	0	0	0	0.832	0.807	0	0.835	0.996
ADSL	EME1	9606.ENSP00000485525	9606.ENSP00000376952	0	0	0	0	0.089	0	0	0.445	0.473
ADSL	SUCLG1	9606.ENSP00000485525	9606.ENSP00000377446	0.057	0	0	0	0.189	0	0	0.291	0.41
ADSL	PC	9606.ENSP00000485525	9606.ENSP00000377532	0	0	0	0	0	0	0.8	0.572	0.91
ADSL	PRPS2	9606.ENSP00000485525	9606.ENSP00000381504	0.078	0	0	0	0.176	0	0	0.509	0.594
ADSL	PAICS	9606.ENSP00000485525	9606.ENSP00000382595	0.219	0	0	0	0.703	0.355	0.9	0.847	0.997
ADSL	IDH1	9606.ENSP00000485525	9606.ENSP00000390265	0.167	0	0	0	0.064	0	0.8	0.165	0.852
ADSL	BRCA1	9606.ENSP00000485525	9606.ENSP00000418960	0	0	0	0	0.065	0	0	0.449	0.462
ADSL	PRPS1L1	9606.ENSP00000485525	9606.ENSP00000424595	0.078	0	0	0	0.143	0	0	0.521	0.588
ADSL	MDH1	9606.ENSP00000485525	9606.ENSP00000438144	0	0	0	0	0.142	0.244	0.8	0.212	0.884
ADSL	BCAT1	9606.ENSP00000485525	9606.ENSP00000443459	0	0	0	0	0.063	0	0	0.428	0.441
ADSL	NDUFAB1	9606.ENSP00000485525	9606.ENSP00000458770	0.047	0	0	0	0.191	0.369	0	0.076	0.49
ADSL	LIG4	9606.ENSP00000485525	9606.ENSP00000484288	0.073	0	0	0	0.088	0	0	0.435	0.481
AGXT	DLD	9606.ENSP00000302620	9606.ENSP00000205402	0	0	0	0	0.065	0	0.9	0.385	0.937
AGXT	DECR2	9606.ENSP00000302620	9606.ENSP00000219481	0	0	0	0	0.083	0.143	0.9	0.168	0.925
AGXT	ECH1	9606.ENSP00000302620	9606.ENSP00000221418	0	0	0	0	0.062	0	0.9	0.397	0.938
AGXT	OGDH	9606.ENSP00000302620	9606.ENSP00000222673	0	0	0	0	0.063	0	0	0.791	0.796
AGXT	DAO	9606.ENSP00000302620	9606.ENSP00000228476	0.13	0	0	0	0.19	0	0.9	0.542	0.963
AGXT	TPI1	9606.ENSP00000302620	9606.ENSP00000229270	0.059	0	0	0	0	0.788	0	0.168	0.819
AGXT	EHHADH	9606.ENSP00000302620	9606.ENSP00000231887	0.052	0	0	0	0.067	0	0.9	0.604	0.96
AGXT	CAT	9606.ENSP00000302620	9606.ENSP00000241052	0.041	0	0	0	0.112	0.348	0.9	0.444	0.963
AGXT	GOT2	9606.ENSP00000302620	9606.ENSP00000245206	0	0	0	0	0	0.726	0	0.561	0.874
AGXT	ALDH2	9606.ENSP00000302620	9606.ENSP00000261733	0	0	0	0	0.185	0.562	0	0.165	0.676
AGXT	DHTKD1	9606.ENSP00000302620	9606.ENSP00000263035	0	0	0	0	0.063	0	0	0.591	0.6
AGXT	PECR	9606.ENSP00000302620	9606.ENSP00000265322	0	0	0	0	0.08	0.143	0.9	0.463	0.952
AGXT	IDE	9606.ENSP00000302620	9606.ENSP00000265986	0	0	0	0	0	0	0.9	0	0.9
AGXT	AMT	9606.ENSP00000302620	9606.ENSP00000273588	0.048	0	0	0	0.115	0	0.9	0.705	0.971
AGXT	GLUD1	9606.ENSP00000302620	9606.ENSP00000277865	0.218	0	0	0	0.086	0	0	0.312	0.465
AGXT	PAOX	9606.ENSP00000302620	9606.ENSP00000278060	0	0	0	0	0.062	0	0.9	0.113	0.909
AGXT	LONP2	9606.ENSP00000302620	9606.ENSP00000285737	0	0	0	0	0.062	0	0.9	0.569	0.956
AGXT	TYSND1	9606.ENSP00000302620	9606.ENSP00000287078	0	0	0	0	0.062	0	0.9	0.317	0.93
AGXT	COMMD1	9606.ENSP00000302620	9606.ENSP00000308236	0	0	0	0	0	0	0	0.433	0.433
AGXT	TADA3	9606.ENSP00000302620	9606.ENSP00000307684	0	0	0	0	0	0	0	0.436	0.436
AGXT	PFAS	9606.ENSP00000302620	9606.ENSP00000313490	0.069	0	0	0	0	0	0	0.436	0.452
AGXT	GLS2	9606.ENSP00000302620	9606.ENSP00000310447	0	0	0	0	0.087	0	0	0.441	0.467
AGXT	SUCLG1	9606.ENSP00000302620	9606.ENSP00000377446	0.285	0	0	0	0.063	0	0	0.316	0.502
AGXT	GART	9606.ENSP00000302620	9606.ENSP00000371253	0.358	0	0	0	0	0	0	0.309	0.537
AGXT	YEATS2	9606.ENSP00000302620	9606.ENSP00000306983	0	0	0	0	0	0	0	0.539	0.539
AGXT	TKT	9606.ENSP00000302620	9606.ENSP00000391481	0.149	0	0	0	0.065	0.667	0	0.187	0.755
AGXT	FH	9606.ENSP00000302620	9606.ENSP00000355518	0.042	0	0	0	0.064	0.788	0	0.125	0.811
AGXT	TALDO1	9606.ENSP00000302620	9606.ENSP00000321259	0.187	0	0	0	0.083	0.788	0	0.124	0.843
AGXT	MPV17	9606.ENSP00000302620	9606.ENSP00000369383	0	0	0	0	0.062	0	0.9	0.09	0.907
AGXT	NOS2	9606.ENSP00000302620	9606.ENSP00000327251	0	0	0	0	0.082	0	0.9	0.083	0.908
AGXT	IDH1	9606.ENSP00000302620	9606.ENSP00000390265	0	0	0	0	0.145	0	0.9	0.129	0.919
AGXT	SCP2	9606.ENSP00000302620	9606.ENSP00000360569	0	0	0	0	0.107	0	0.9	0.184	0.92
AGXT	DHRS4	9606.ENSP00000302620	9606.ENSP00000326219	0	0	0	0	0.08	0.143	0.9	0.153	0.924
AGXT	SDSL	9606.ENSP00000302620	9606.ENSP00000385790	0.147	0	0	0	0.09	0.057	0.9	0.142	0.925
AGXT	GSTK1	9606.ENSP00000302620	9606.ENSP00000431049	0.045	0	0	0	0.064	0	0.9	0.29	0.928
AGXT	CROT	9606.ENSP00000302620	9606.ENSP00000413575	0	0	0	0	0.062	0	0.9	0.31	0.929
AGXT	CRAT	9606.ENSP00000302620	9606.ENSP00000315013	0	0	0	0	0.294	0	0.9	0.162	0.935
AGXT	HMGCL	9606.ENSP00000302620	9606.ENSP00000363614	0.053	0	0	0	0.122	0	0.9	0.348	0.938
AGXT	HSD17B4	9606.ENSP00000302620	9606.ENSP00000420914	0	0	0	0	0.167	0	0.9	0.338	0.94
AGXT	DDO	9606.ENSP00000302620	9606.ENSP00000357920	0.13	0	0	0	0.159	0	0.9	0.307	0.942
AGXT	HACL1	9606.ENSP00000302620	9606.ENSP00000323811	0.219	0	0	0	0.08	0	0.9	0.319	0.944
AGXT	EPHX2	9606.ENSP00000302620	9606.ENSP00000430269	0.228	0	0	0	0.067	0	0.9	0.362	0.947
AGXT	ECI2	9606.ENSP00000302620	9606.ENSP00000369461	0.052	0	0	0	0.063	0	0.9	0.526	0.952
AGXT	GNPAT	9606.ENSP00000302620	9606.ENSP00000355607	0	0	0	0	0	0	0.9	0.551	0.953
AGXT	GCSH	9606.ENSP00000302620	9606.ENSP00000319531	0.045	0	0	0	0.088	0	0.9	0.562	0.956
AGXT	GLDC	9606.ENSP00000302620	9606.ENSP00000370737	0	0	0	0	0.076	0	0.9	0.678	0.967
AGXT	SHMT2	9606.ENSP00000302620	9606.ENSP00000333667	0.187	0	0	0	0.064	0.244	0.9	0.61	0.973
AGXT	SHMT1	9606.ENSP00000302620	9606.ENSP00000318868	0.187	0	0	0	0.064	0.244	0.9	0.629	0.974
AGXT	PIPOX	9606.ENSP00000302620	9606.ENSP00000317721	0.13	0	0	0	0.577	0	0.9	0.71	0.987
AGXT	HAO1	9606.ENSP00000302620	9606.ENSP00000368066	0	0	0	0	0.664	0.245	0.9	0.649	0.989
AGXT	HAO2	9606.ENSP00000302620	9606.ENSP00000483507	0	0	0	0	0.669	0.245	0.9	0.612	0.989
AGXT	PEX5	9606.ENSP00000302620	9606.ENSP00000391601	0	0	0	0	0.084	0.944	0.6	0.525	0.989
AKR1B1	GSR	9606.ENSP00000285930	9606.ENSP00000221130	0	0	0	0	0.062	0.057	0	0.586	0.602
AKR1B1	TPI1	9606.ENSP00000285930	9606.ENSP00000229270	0	0	0	0	0.116	0.272	0	0.53	0.671
AKR1B1	CAT	9606.ENSP00000285930	9606.ENSP00000241052	0.053	0	0	0	0.133	0.058	0	0.521	0.58
AKR1B1	GOT2	9606.ENSP00000285930	9606.ENSP00000245206	0	0	0	0	0.186	0.145	0	0.213	0.405
AKR1B1	FDX1	9606.ENSP00000285930	9606.ENSP00000260270	0	0	0	0	0.057	0	0	0.987	0.987
AKR1B1	ALDH2	9606.ENSP00000285930	9606.ENSP00000261733	0	0	0	0	0.109	0.102	0.65	0.433	0.82
AKR1B1	CYP11A1	9606.ENSP00000285930	9606.ENSP00000268053	0	0	0	0	0.062	0	0	0.676	0.683
AKR1B1	TP53	9606.ENSP00000285930	9606.ENSP00000269305	0	0	0	0	0.062	0	0	0.472	0.483
AKR1B1	SOD1	9606.ENSP00000285930	9606.ENSP00000270142	0	0	0	0	0.113	0.283	0	0.21	0.454
AKR1B1	EGFR	9606.ENSP00000285930	9606.ENSP00000275493	0	0	0	0	0.231	0	0	0.258	0.405
AKR1B1	BCAT2	9606.ENSP00000285930	9606.ENSP00000322991	0	0	0	0	0.062	0.369	0	0.077	0.405
AKR1B1	TNF	9606.ENSP00000285930	9606.ENSP00000398698	0	0	0	0	0	0	0	0.421	0.421
AKR1B1	BCAT1	9606.ENSP00000285930	9606.ENSP00000443459	0	0	0	0	0.085	0.369	0	0.105	0.438
AKR1B1	AKT1	9606.ENSP00000285930	9606.ENSP00000451828	0	0	0	0	0	0	0	0.44	0.44
AKR1B1	ROMO1	9606.ENSP00000285930	9606.ENSP00000363191	0	0	0	0	0	0	0	0.453	0.453
AKR1B1	TXN	9606.ENSP00000285930	9606.ENSP00000363641	0	0	0	0	0.124	0.056	0	0.395	0.456
AKR1B1	GLRX	9606.ENSP00000285930	9606.ENSP00000369314	0	0	0	0	0.069	0.057	0	0.493	0.517
AKR1B1	SOD2	9606.ENSP00000285930	9606.ENSP00000446252	0	0	0	0	0.168	0.102	0	0.423	0.531
AKR1B1	PPARA	9606.ENSP00000285930	9606.ENSP00000385523	0	0	0	0	0	0.056	0	0.549	0.556
AKR1B1	FDXR	9606.ENSP00000285930	9606.ENSP00000416515	0	0	0	0	0	0	0	0.636	0.636
AKR1B1	TALDO1	9606.ENSP00000285930	9606.ENSP00000321259	0	0	0	0	0.183	0.145	0	0.555	0.662
AKR1B1	GPX4	9606.ENSP00000285930	9606.ENSP00000346103	0	0	0	0	0.143	0.578	0	0.18	0.678
AKR1B1	TKT	9606.ENSP00000285930	9606.ENSP00000391481	0	0	0	0	0.102	0.341	0	0.514	0.688
AKR1B1	ALDH3A2	9606.ENSP00000285930	9606.ENSP00000345774	0	0	0	0	0.073	0.102	0.65	0.38	0.795
AKT1	PDK4	9606.ENSP00000451828	9606.ENSP00000005178	0	0	0	0	0.065	0.158	0	0.483	0.558
AKT1	ERCC1	9606.ENSP00000451828	9606.ENSP00000013807	0	0	0	0	0.064	0	0	0.406	0.42
AKT1	GSR	9606.ENSP00000451828	9606.ENSP00000221130	0	0	0	0	0.045	0	0	0.469	0.471
AKT1	MLH1	9606.ENSP00000451828	9606.ENSP00000231790	0.041	0	0	0	0	0	0	0.468	0.468
AKT1	MSH2	9606.ENSP00000451828	9606.ENSP00000233146	0	0	0	0	0.049	0.413	0	0.39	0.629
AKT1	CAT	9606.ENSP00000451828	9606.ENSP00000241052	0.044	0	0	0	0	0.058	0.9	0.729	0.972
AKT1	TOPBP1	9606.ENSP00000451828	9606.ENSP00000260810	0	0	0	0	0.062	0.27	0	0.232	0.428
AKT1	VDAC1	9606.ENSP00000451828	9606.ENSP00000265333	0	0	0	0	0	0.06	0	0.671	0.678
AKT1	PMS2	9606.ENSP00000451828	9606.ENSP00000265849	0.041	0	0	0	0	0.129	0	0.427	0.48
AKT1	IDE	9606.ENSP00000451828	9606.ENSP00000265986	0	0	0	0	0.063	0	0	0.467	0.479
AKT1	CDK2	9606.ENSP00000451828	9606.ENSP00000266970	0	0	0.394	0.655	0.062	0.061	0	0.907	0.448
AKT1	TP53	9606.ENSP00000451828	9606.ENSP00000269305	0	0	0	0	0.053	0.201	0.9	0.877	0.989
AKT1	SOD1	9606.ENSP00000451828	9606.ENSP00000270142	0	0	0	0	0	0.09	0.9	0.569	0.957
AKT1	EGFR	9606.ENSP00000451828	9606.ENSP00000275493	0	0	0	0.554	0	0.65	0	0.926	0.794
AKT1	TERF1	9606.ENSP00000451828	9606.ENSP00000276603	0	0	0	0	0	0	0	0.45	0.45
AKT1	ATM	9606.ENSP00000451828	9606.ENSP00000278616	0	0	0	0	0	0.056	0	0.741	0.745
AKT1	HSPA9	9606.ENSP00000451828	9606.ENSP00000297185	0	0	0	0	0	0.466	0	0.37	0.649
AKT1	CYCS	9606.ENSP00000451828	9606.ENSP00000307786	0	0	0	0	0	0	0	0.806	0.806
AKT1	TERT	9606.ENSP00000451828	9606.ENSP00000309572	0	0	0	0	0.055	0.723	0.9	0.769	0.993
AKT1	PRKDC	9606.ENSP00000451828	9606.ENSP00000313420	0	0	0	0	0.062	0.701	0.9	0.953	0.998
AKT1	PKM	9606.ENSP00000451828	9606.ENSP00000320171	0	0	0	0	0.053	0.188	0	0.747	0.789
AKT1	NOS2	9606.ENSP00000451828	9606.ENSP00000327251	0	0	0	0	0.063	0.077	0.9	0.646	0.965
AKT1	IDH2	9606.ENSP00000451828	9606.ENSP00000331897	0	0	0	0	0.064	0	0	0.505	0.516
AKT1	ATR	9606.ENSP00000451828	9606.ENSP00000343741	0	0	0	0	0.062	0.104	0	0.383	0.436
AKT1	ATP7A	9606.ENSP00000451828	9606.ENSP00000345728	0	0	0	0	0.065	0.132	0	0.47	0.532
AKT1	GPX4	9606.ENSP00000451828	9606.ENSP00000346103	0	0	0	0	0	0	0	0.407	0.407
AKT1	XRCC6	9606.ENSP00000451828	9606.ENSP00000352257	0	0	0	0	0	0	0	0.484	0.484
AKT1	MT-CYB	9606.ENSP00000451828	9606.ENSP00000354554	0	0	0	0	0	0	0	0.522	0.522
AKT1	PTGS1	9606.ENSP00000451828	9606.ENSP00000354612	0	0	0	0	0.049	0.077	0	0.384	0.412
AKT1	MT-ND1	9606.ENSP00000451828	9606.ENSP00000354687	0	0	0	0	0	0	0	0.522	0.522
AKT1	SDHC	9606.ENSP00000451828	9606.ENSP00000356953	0	0	0	0	0	0	0	0.597	0.597
AKT1	JUN	9606.ENSP00000451828	9606.ENSP00000360266	0	0	0	0	0	0.057	0.8	0.877	0.974
AKT1	FOXO6	9606.ENSP00000451828	9606.ENSP00000361672	0	0	0	0	0	0.151	0.9	0.682	0.97
AKT1	TXN	9606.ENSP00000451828	9606.ENSP00000363641	0	0	0	0	0.054	0.098	0	0.573	0.604
AKT1	SDHB	9606.ENSP00000451828	9606.ENSP00000364649	0	0	0	0	0	0	0	0.467	0.467
AKT1	FOXO1	9606.ENSP00000451828	9606.ENSP00000368880	0	0	0	0	0.048	0.889	0.9	0.859	0.998
AKT1	GLRX	9606.ENSP00000451828	9606.ENSP00000369314	0	0	0	0	0	0.058	0	0.391	0.402
AKT1	BRCA2	9606.ENSP00000451828	9606.ENSP00000369497	0	0	0	0	0	0	0	0.568	0.568
AKT1	GART	9606.ENSP00000451828	9606.ENSP00000371253	0.074	0	0	0	0	0	0	0.574	0.589
AKT1	TP53BP1	9606.ENSP00000451828	9606.ENSP00000371475	0	0	0	0	0.062	0	0	0.391	0.404
AKT1	SOD3	9606.ENSP00000451828	9606.ENSP00000371554	0	0	0	0	0	0.09	0.9	0.369	0.937
AKT1	RAD51	9606.ENSP00000451828	9606.ENSP00000372088	0	0	0	0	0.063	0.078	0	0.456	0.488
AKT1	SIRT3	9606.ENSP00000451828	9606.ENSP00000372191	0	0	0	0	0.063	0	0	0.613	0.622
AKT1	HSPD1	9606.ENSP00000451828	9606.ENSP00000373620	0	0	0	0	0.063	0.13	0	0.368	0.439
AKT1	PDK1	9606.ENSP00000451828	9606.ENSP00000376352	0	0	0	0	0.065	0.549	0	0.539	0.788
AKT1	CDK1	9606.ENSP00000451828	9606.ENSP00000378699	0	0	0.355	0.639	0.062	0.061	0	0.74	0.403
AKT1	PPARA	9606.ENSP00000451828	9606.ENSP00000385523	0	0	0	0	0	0.077	0	0.686	0.698
AKT1	FOXO3	9606.ENSP00000451828	9606.ENSP00000385824	0	0	0	0	0.055	0.939	0.9	0.972	0.999
AKT1	CHEK1	9606.ENSP00000451828	9606.ENSP00000388648	0	0	0.241	0.594	0	0.336	0	0.643	0.547
AKT1	IDH1	9606.ENSP00000451828	9606.ENSP00000390265	0	0	0	0	0.064	0	0	0.565	0.575
AKT1	TKT	9606.ENSP00000451828	9606.ENSP00000391481	0	0	0	0	0.062	0	0	0.424	0.436
AKT1	TNF	9606.ENSP00000451828	9606.ENSP00000398698	0	0	0	0	0	0.056	0	0.826	0.829
AKT1	GPX1	9606.ENSP00000451828	9606.ENSP00000407375	0	0	0	0	0.053	0	0	0.516	0.522
AKT1	EIF4G1	9606.ENSP00000451828	9606.ENSP00000416255	0	0	0	0	0.089	0.067	0	0.619	0.648
AKT1	PARK7	9606.ENSP00000451828	9606.ENSP00000418770	0	0	0	0	0	0.132	0	0.518	0.563
AKT1	BRCA1	9606.ENSP00000451828	9606.ENSP00000418960	0	0	0	0	0	0.835	0.8	0.657	0.987
AKT1	SUCLG2	9606.ENSP00000451828	9606.ENSP00000419325	0	0	0	0	0.064	0	0	0.46	0.472
AKT1	PDK2	9606.ENSP00000451828	9606.ENSP00000420927	0	0	0	0	0.065	0.309	0.9	0.481	0.962
AKT1	PHB2	9606.ENSP00000451828	9606.ENSP00000441875	0	0	0	0	0.062	0.281	0	0.86	0.898
AKT1	SOD2	9606.ENSP00000451828	9606.ENSP00000446252	0	0	0	0	0	0	0.9	0.684	0.967
AKT1	COX4I1	9606.ENSP00000451828	9606.ENSP00000457513	0	0	0	0	0	0.056	0	0.522	0.53
AKT1	MYC	9606.ENSP00000451828	9606.ENSP00000479618	0	0	0	0	0.051	0.143	0.9	0.859	0.987
ALDH2	GCDH	9606.ENSP00000261733	9606.ENSP00000222214	0.045	0	0	0	0.065	0	0	0.537	0.551
ALDH2	TPI1	9606.ENSP00000261733	9606.ENSP00000229270	0.044	0	0	0	0.065	0.562	0	0.555	0.802
ALDH2	EHHADH	9606.ENSP00000261733	9606.ENSP00000231887	0.042	0	0	0	0.064	0.07	0.9	0.304	0.931
ALDH2	CAT	9606.ENSP00000261733	9606.ENSP00000241052	0	0	0	0	0.126	0.369	0.9	0.578	0.973
ALDH2	GOT2	9606.ENSP00000261733	9606.ENSP00000245206	0	0	0	0	0.137	0.39	0	0.366	0.637
ALDH2	PECR	9606.ENSP00000261733	9606.ENSP00000265322	0	0	0	0	0.065	0.105	0	0.343	0.402
ALDH2	FDXR	9606.ENSP00000261733	9606.ENSP00000416515	0	0	0	0	0.062	0.363	0	0.101	0.415
ALDH2	IDH3A	9606.ENSP00000261733	9606.ENSP00000299518	0.055	0	0	0	0.062	0.101	0	0.356	0.418
ALDH2	COX4I1	9606.ENSP00000261733	9606.ENSP00000457513	0	0	0	0	0.062	0	0	0.405	0.418
ALDH2	CS	9606.ENSP00000261733	9606.ENSP00000342056	0.057	0	0	0	0.108	0.113	0	0.323	0.427
ALDH2	PDHB	9606.ENSP00000261733	9606.ENSP00000307241	0	0	0	0	0.066	0.057	0	0.426	0.45
ALDH2	HSPD1	9606.ENSP00000261733	9606.ENSP00000373620	0	0	0	0	0.062	0.315	0	0.217	0.453
ALDH2	IDH2	9606.ENSP00000261733	9606.ENSP00000331897	0.048	0	0	0	0.07	0	0	0.442	0.463
ALDH2	MDH1	9606.ENSP00000261733	9606.ENSP00000438144	0.044	0	0	0	0.062	0.058	0	0.461	0.484
ALDH2	TKT	9606.ENSP00000261733	9606.ENSP00000391481	0	0	0	0	0.09	0.39	0	0.212	0.524
ALDH2	XRCC1	9606.ENSP00000261733	9606.ENSP00000262887	0	0	0	0	0	0	0	0.535	0.535
ALDH2	ETFB	9606.ENSP00000261733	9606.ENSP00000346173	0.071	0	0	0	0.063	0.334	0	0.302	0.541
ALDH2	RAD51B	9606.ENSP00000261733	9606.ENSP00000419471	0	0	0	0	0	0.077	0	0.524	0.542
ALDH2	SOD1	9606.ENSP00000261733	9606.ENSP00000270142	0	0	0	0	0.062	0.39	0	0.282	0.553
ALDH2	SOD2	9606.ENSP00000261733	9606.ENSP00000446252	0	0	0	0	0.085	0.3	0	0.41	0.589
ALDH2	GLS	9606.ENSP00000261733	9606.ENSP00000317379	0	0	0	0	0.062	0	0.6	0.075	0.622
ALDH2	PCCA	9606.ENSP00000261733	9606.ENSP00000365462	0	0	0	0	0.063	0	0.6	0.089	0.628
ALDH2	GLS2	9606.ENSP00000261733	9606.ENSP00000310447	0	0	0	0	0.063	0	0.6	0.116	0.639
ALDH2	COX6C	9606.ENSP00000261733	9606.ENSP00000428895	0	0	0	0	0	0	0	0.644	0.644
ALDH2	MDH2	9606.ENSP00000261733	9606.ENSP00000327070	0.044	0	0	0	0.066	0.149	0	0.589	0.646
ALDH2	SIRT3	9606.ENSP00000261733	9606.ENSP00000372191	0	0	0	0	0	0.499	0	0.39	0.681
ALDH2	GLUD2	9606.ENSP00000261733	9606.ENSP00000327589	0.049	0	0	0	0.101	0.077	0.6	0.167	0.689
ALDH2	TALDO1	9606.ENSP00000261733	9606.ENSP00000321259	0.075	0	0	0	0.093	0.562	0	0.323	0.718
ALDH2	GLUD1	9606.ENSP00000261733	9606.ENSP00000277865	0.049	0	0	0	0.101	0.077	0.6	0.318	0.745
ALDH2	DBT	9606.ENSP00000261733	9606.ENSP00000359151	0	0	0	0	0.062	0	0.8	0.101	0.816
ALDH2	FH	9606.ENSP00000261733	9606.ENSP00000355518	0	0	0	0	0.066	0.678	0	0.451	0.82
ALDH2	GLUL	9606.ENSP00000261733	9606.ENSP00000307900	0.059	0	0	0	0.08	0	0.8	0.166	0.836
ALDH2	ALDH3A2	9606.ENSP00000261733	9606.ENSP00000345774	0	0	0	0.632	0.064	0	0.8	0.809	0.862
ALDH3A2	TPI1	9606.ENSP00000345774	9606.ENSP00000229270	0.044	0	0	0	0.062	0.222	0	0.337	0.476
ALDH3A2	EHHADH	9606.ENSP00000345774	9606.ENSP00000231887	0.042	0	0	0	0.064	0.07	0.9	0.522	0.952
ALDH3A2	CAT	9606.ENSP00000345774	9606.ENSP00000241052	0	0	0	0	0.079	0.172	0.9	0.288	0.938
ALDH3A2	GOT2	9606.ENSP00000345774	9606.ENSP00000245206	0	0	0	0	0.064	0.155	0	0.354	0.444
ALDH3A2	EGFR	9606.ENSP00000345774	9606.ENSP00000275493	0	0	0	0	0.074	0.183	0	0.283	0.41
ALDH3A2	GLUD1	9606.ENSP00000345774	9606.ENSP00000277865	0.049	0	0	0	0.113	0.077	0.6	0.189	0.701
ALDH3A2	ATP5L	9606.ENSP00000345774	9606.ENSP00000300688	0	0	0	0	0.061	0.611	0	0.15	0.662
ALDH3A2	GLUL	9606.ENSP00000345774	9606.ENSP00000307900	0.059	0	0	0	0.062	0	0.8	0.116	0.823
ALDH3A2	GLS2	9606.ENSP00000345774	9606.ENSP00000310447	0	0	0	0	0.062	0	0.6	0.197	0.672
ALDH3A2	GLS	9606.ENSP00000345774	9606.ENSP00000317379	0	0	0	0	0.062	0	0.6	0.135	0.647
ALDH3A2	TALDO1	9606.ENSP00000345774	9606.ENSP00000321259	0.075	0	0	0	0.065	0.207	0	0.424	0.552
ALDH3A2	HACL1	9606.ENSP00000345774	9606.ENSP00000323811	0.068	0	0	0	0.065	0.058	0.9	0.581	0.959
ALDH3A2	GLUD2	9606.ENSP00000345774	9606.ENSP00000327589	0.049	0	0	0	0.082	0.077	0.6	0.189	0.69
ALDH3A2	UQCRQ	9606.ENSP00000345774	9606.ENSP00000367939	0	0	0	0	0.066	0.486	0	0.101	0.53
ALDH3A2	TKT	9606.ENSP00000345774	9606.ENSP00000391481	0	0	0	0	0.065	0.179	0	0.45	0.541
ALDH3A2	PCCA	9606.ENSP00000345774	9606.ENSP00000365462	0	0	0	0	0.063	0	0.6	0.21	0.678
ALDH3A2	DBT	9606.ENSP00000345774	9606.ENSP00000359151	0	0	0	0	0.084	0	0.8	0.101	0.821
AMT	DLD	9606.ENSP00000273588	9606.ENSP00000205402	0.076	0	0	0	0.139	0.252	0.9	0.847	0.989
AMT	GCDH	9606.ENSP00000273588	9606.ENSP00000222214	0	0	0	0	0.08	0	0	0.596	0.612
AMT	DAO	9606.ENSP00000273588	9606.ENSP00000228476	0.079	0	0	0	0.062	0.244	0	0.318	0.495
AMT	ATIC	9606.ENSP00000273588	9606.ENSP00000236959	0	0	0	0	0.22	0.056	0.9	0.755	0.979
AMT	MT-CYB	9606.ENSP00000273588	9606.ENSP00000354554	0	0	0	0	0	0	0	0.401	0.401
AMT	DDO	9606.ENSP00000273588	9606.ENSP00000357920	0.079	0	0	0	0.063	0.244	0	0.208	0.414
AMT	DLAT	9606.ENSP00000273588	9606.ENSP00000280346	0.072	0	0	0	0.062	0	0	0.383	0.416
AMT	TKT	9606.ENSP00000273588	9606.ENSP00000391481	0	0	0	0	0.095	0	0	0.383	0.417
AMT	MT-CO1	9606.ENSP00000273588	9606.ENSP00000354499	0	0	0	0	0	0	0	0.468	0.468
AMT	PIPOX	9606.ENSP00000273588	9606.ENSP00000317721	0.079	0	0	0	0.062	0.244	0	0.347	0.516
AMT	PFAS	9606.ENSP00000273588	9606.ENSP00000313490	0.043	0	0	0	0.062	0	0	0.551	0.562
AMT	SDSL	9606.ENSP00000273588	9606.ENSP00000385790	0	0	0	0	0.081	0	0	0.579	0.596
AMT	IBA57	9606.ENSP00000273588	9606.ENSP00000355672	0	0	0	0	0	0	0	0.657	0.657
AMT	GLS	9606.ENSP00000273588	9606.ENSP00000317379	0.109	0	0	0	0.052	0	0.8	0.081	0.823
AMT	GLS2	9606.ENSP00000273588	9606.ENSP00000310447	0.109	0	0	0	0.062	0	0.8	0.201	0.848
AMT	GLUL	9606.ENSP00000273588	9606.ENSP00000307900	0.078	0	0	0	0.099	0	0.8	0.446	0.895
AMT	GLUD2	9606.ENSP00000273588	9606.ENSP00000327589	0.043	0	0	0	0.065	0	0.8	0.492	0.896
AMT	GLUD1	9606.ENSP00000273588	9606.ENSP00000277865	0.043	0	0	0	0.065	0	0.8	0.508	0.9
AMT	GART	9606.ENSP00000273588	9606.ENSP00000371253	0.052	0	0	0	0.112	0	0.9	0.642	0.965
AMT	SHMT1	9606.ENSP00000273588	9606.ENSP00000318868	0.111	0.02	0	0	0.481	0.711	0.9	0.785	0.996
AMT	SHMT2	9606.ENSP00000273588	9606.ENSP00000333667	0.111	0	0	0	0.481	0.711	0.9	0.808	0.996
AMT	GLDC	9606.ENSP00000273588	9606.ENSP00000370737	0.167	0.788	0.378	0	0.844	0.382	0.9	0.954	0.999
AMT	GCSH	9606.ENSP00000273588	9606.ENSP00000319531	0.167	0	0.419	0	0.825	0.261	0.9	0.982	0.999
APEX1	ERCC1	9606.ENSP00000216714	9606.ENSP00000013807	0	0	0	0	0.063	0.174	0	0.747	0.787
APEX1	RFC2	9606.ENSP00000216714	9606.ENSP00000055077	0	0	0	0	0.127	0.056	0.6	0.235	0.714
APEX1	MCM5	9606.ENSP00000216714	9606.ENSP00000216122	0	0	0	0	0.512	0.27	0	0.11	0.656
APEX1	POLE2	9606.ENSP00000216714	9606.ENSP00000216367	0	0	0	0	0.106	0	0.6	0.127	0.66
APEX1	RAD17	9606.ENSP00000216714	9606.ENSP00000426191	0	0	0	0	0.108	0.058	0	0.346	0.403
APEX1	ATP5A1	9606.ENSP00000216714	9606.ENSP00000381736	0.045	0	0	0	0.388	0	0	0.063	0.405
APEX1	POLG	9606.ENSP00000216714	9606.ENSP00000268124	0.05	0	0	0	0.088	0	0	0.374	0.41
APEX1	RRM1	9606.ENSP00000216714	9606.ENSP00000300738	0.048	0	0	0	0.261	0	0	0.233	0.414
APEX1	RAD54L	9606.ENSP00000216714	9606.ENSP00000361043	0	0	0	0	0.169	0.058	0	0.313	0.416
APEX1	RAD51C	9606.ENSP00000216714	9606.ENSP00000336701	0	0	0	0	0.143	0.058	0	0.34	0.421
APEX1	SOD2	9606.ENSP00000216714	9606.ENSP00000446252	0.054	0	0	0	0.083	0	0	0.407	0.441
APEX1	RAD51B	9606.ENSP00000216714	9606.ENSP00000419471	0	0	0	0	0.11	0.058	0	0.391	0.445
APEX1	PMS1	9606.ENSP00000216714	9606.ENSP00000406490	0	0	0	0	0.084	0	0	0.424	0.45
APEX1	EGFR	9606.ENSP00000216714	9606.ENSP00000275493	0	0	0	0	0	0.31	0	0.244	0.456
APEX1	GLRX	9606.ENSP00000216714	9606.ENSP00000369314	0.085	0	0	0	0	0	0	0.444	0.469
APEX1	MCM6	9606.ENSP00000216714	9606.ENSP00000264156	0	0	0	0	0.273	0.27	0	0.083	0.471
APEX1	MLH3	9606.ENSP00000216714	9606.ENSP00000348020	0	0	0	0	0.066	0	0	0.463	0.477
APEX1	DNA2	9606.ENSP00000216714	9606.ENSP00000351185	0	0	0	0	0.067	0	0	0.466	0.481
APEX1	ERCC8	9606.ENSP00000216714	9606.ENSP00000265038	0	0	0	0	0.062	0	0	0.469	0.481
APEX1	MYC	9606.ENSP00000216714	9606.ENSP00000479618	0	0	0	0	0.087	0	0	0.459	0.485
APEX1	NBN	9606.ENSP00000216714	9606.ENSP00000265433	0	0	0	0	0.086	0	0	0.477	0.502
APEX1	XRCC2	9606.ENSP00000216714	9606.ENSP00000352271	0	0	0	0	0	0	0	0.508	0.508
APEX1	MCM3	9606.ENSP00000216714	9606.ENSP00000480987	0	0	0	0	0.33	0.27	0	0.096	0.519
APEX1	CHEK2	9606.ENSP00000216714	9606.ENSP00000372023	0	0	0	0	0.074	0.058	0	0.512	0.537
APEX1	RECQL	9606.ENSP00000216714	9606.ENSP00000416739	0.081	0	0	0	0.067	0	0	0.506	0.54
APEX1	XPC	9606.ENSP00000216714	9606.ENSP00000285021	0	0	0	0	0.064	0	0	0.535	0.546
APEX1	MCM2	9606.ENSP00000216714	9606.ENSP00000265056	0	0	0	0	0.311	0.27	0	0.178	0.55
APEX1	GEN1	9606.ENSP00000216714	9606.ENSP00000318977	0	0	0	0	0.224	0.065	0	0.436	0.555
APEX1	REV1	9606.ENSP00000216714	9606.ENSP00000258428	0.111	0	0	0	0.066	0	0	0.509	0.556
APEX1	RNASEH2A	9606.ENSP00000216714	9606.ENSP00000221486	0.206	0	0	0	0.096	0.158	0	0.354	0.557
APEX1	MCM7	9606.ENSP00000216714	9606.ENSP00000307288	0	0	0	0	0.341	0.27	0	0.167	0.564
APEX1	XRCC4	9606.ENSP00000216714	9606.ENSP00000421491	0	0	0	0	0	0	0	0.564	0.564
APEX1	PMS2	9606.ENSP00000216714	9606.ENSP00000265849	0	0	0	0	0.084	0	0	0.547	0.567
APEX1	POLH	9606.ENSP00000216714	9606.ENSP00000361310	0.111	0	0	0	0.104	0	0	0.503	0.569
APEX1	CHEK1	9606.ENSP00000216714	9606.ENSP00000388648	0	0	0	0	0.063	0	0	0.563	0.573
APEX1	BRCA2	9606.ENSP00000216714	9606.ENSP00000369497	0	0	0	0	0.053	0.105	0	0.538	0.574
APEX1	MUS81	9606.ENSP00000216714	9606.ENSP00000307853	0	0	0	0	0.077	0.253	0	0.442	0.581
APEX1	RAD23B	9606.ENSP00000216714	9606.ENSP00000350708	0	0	0	0	0.091	0	0	0.558	0.582
APEX1	RAD52	9606.ENSP00000216714	9606.ENSP00000351284	0	0	0	0	0.063	0.101	0	0.559	0.596
APEX1	OXA1L	9606.ENSP00000216714	9606.ENSP00000483491	0.045	0	0	0	0.58	0	0	0.107	0.61
APEX1	TP53BP1	9606.ENSP00000216714	9606.ENSP00000371475	0	0	0	0	0.076	0.058	0	0.588	0.61
APEX1	JUN	9606.ENSP00000216714	9606.ENSP00000360266	0	0	0	0	0	0.143	0	0.567	0.614
APEX1	MRE11A	9606.ENSP00000216714	9606.ENSP00000325863	0	0	0	0	0.114	0.27	0	0.453	0.615
APEX1	MLH1	9606.ENSP00000216714	9606.ENSP00000231790	0	0	0	0	0.124	0	0	0.58	0.617
APEX1	RECQL4	9606.ENSP00000216714	9606.ENSP00000482313	0.081	0	0	0	0.065	0	0	0.591	0.618
APEX1	POLD4	9606.ENSP00000216714	9606.ENSP00000311368	0	0	0	0	0	0	0.6	0.103	0.625
APEX1	REV3L	9606.ENSP00000216714	9606.ENSP00000351697	0	0	0	0	0.146	0.104	0	0.556	0.631
APEX1	MSH3	9606.ENSP00000216714	9606.ENSP00000265081	0.076	0	0	0	0.098	0	0	0.593	0.631
APEX1	TERF1	9606.ENSP00000216714	9606.ENSP00000276603	0	0	0	0	0	0.295	0	0.505	0.636
APEX1	MCM4	9606.ENSP00000216714	9606.ENSP00000262105	0	0	0	0	0.493	0.27	0	0.109	0.642
APEX1	RAD51	9606.ENSP00000216714	9606.ENSP00000372088	0	0	0	0	0.11	0.058	0	0.616	0.65
APEX1	ERCC5	9606.ENSP00000216714	9606.ENSP00000347978	0	0	0	0	0.136	0.065	0	0.609	0.657
APEX1	POLE4	9606.ENSP00000216714	9606.ENSP00000420176	0	0	0	0	0.096	0	0.6	0.151	0.666
APEX1	POLD3	9606.ENSP00000216714	9606.ENSP00000263681	0	0	0	0	0.063	0	0.6	0.202	0.674
APEX1	LIG4	9606.ENSP00000216714	9606.ENSP00000484288	0.07	0	0	0	0.16	0	0	0.62	0.677
APEX1	POLD2	9606.ENSP00000216714	9606.ENSP00000480186	0	0	0	0	0.155	0	0.6	0.158	0.69
APEX1	RFC1	9606.ENSP00000216714	9606.ENSP00000371321	0	0	0	0	0.159	0	0.6	0.167	0.695
APEX1	POLE3	9606.ENSP00000216714	9606.ENSP00000363286	0	0	0	0	0.134	0	0.6	0.197	0.697
APEX1	RFC3	9606.ENSP00000216714	9606.ENSP00000369411	0	0	0	0	0.193	0.056	0.6	0.15	0.706
APEX1	RFC5	9606.ENSP00000216714	9606.ENSP00000408295	0	0	0	0	0.194	0.056	0.6	0.155	0.708
APEX1	PRKDC	9606.ENSP00000216714	9606.ENSP00000313420	0	0	0	0	0.081	0.336	0	0.571	0.715
APEX1	GSR	9606.ENSP00000216714	9606.ENSP00000221130	0.045	0	0	0	0.072	0.106	0	0.684	0.716
APEX1	RFC4	9606.ENSP00000216714	9606.ENSP00000376272	0	0	0	0	0.28	0.056	0.6	0.098	0.722
APEX1	RPA2	9606.ENSP00000216714	9606.ENSP00000363017	0	0	0	0	0.13	0.073	0.6	0.256	0.728
APEX1	RPA3	9606.ENSP00000216714	9606.ENSP00000223129	0	0	0	0	0.102	0.073	0.6	0.282	0.728
APEX1	CAT	9606.ENSP00000216714	9606.ENSP00000241052	0.048	0	0	0	0	0	0	0.736	0.738
APEX1	EXO1	9606.ENSP00000216714	9606.ENSP00000355506	0	0	0	0	0.159	0.101	0	0.696	0.75
APEX1	XRCC3	9606.ENSP00000216714	9606.ENSP00000451974	0	0	0	0	0.151	0.058	0	0.715	0.752
APEX1	XRCC5	9606.ENSP00000216714	9606.ENSP00000375978	0	0	0	0	0.154	0.27	0	0.632	0.753
APEX1	BRCA1	9606.ENSP00000216714	9606.ENSP00000418960	0	0	0	0	0.062	0	0	0.756	0.761
APEX1	POLE	9606.ENSP00000216714	9606.ENSP00000322570	0	0	0	0	0.168	0.104	0.6	0.324	0.771
APEX1	MSH6	9606.ENSP00000216714	9606.ENSP00000234420	0.076	0	0	0	0.152	0	0	0.736	0.775
APEX1	WRN	9606.ENSP00000216714	9606.ENSP00000298139	0.081	0	0	0	0.149	0	0	0.738	0.778
APEX1	ATM	9606.ENSP00000216714	9606.ENSP00000278616	0	0	0	0	0.062	0.129	0	0.755	0.782
APEX1	MSH2	9606.ENSP00000216714	9606.ENSP00000233146	0.076	0	0	0	0.198	0	0	0.736	0.787
APEX1	XRCC6	9606.ENSP00000216714	9606.ENSP00000352257	0	0	0	0	0.144	0.212	0	0.717	0.793
APEX1	RPA1	9606.ENSP00000216714	9606.ENSP00000254719	0	0	0	0	0.178	0.073	0.6	0.442	0.807
APEX1	MRPL17	9606.ENSP00000216714	9606.ENSP00000288937	0	0	0	0	0.158	0.788	0	0	0.813
APEX1	POLD1	9606.ENSP00000216714	9606.ENSP00000406046	0	0	0	0	0.17	0.067	0.6	0.48	0.817
APEX1	ERCC4	9606.ENSP00000216714	9606.ENSP00000310520	0	0	0	0	0.118	0.376	0	0.716	0.83
APEX1	TOMM20	9606.ENSP00000216714	9606.ENSP00000355566	0	0	0	0	0.179	0	0	0.832	0.856
APEX1	LIG3	9606.ENSP00000216714	9606.ENSP00000367787	0.07	0	0	0	0.162	0	0	0.844	0.868
APEX1	PCNA	9606.ENSP00000216714	9606.ENSP00000368458	0.071	0	0	0	0.353	0.577	0.6	0.232	0.907
APEX1	LIG1	9606.ENSP00000216714	9606.ENSP00000263274	0.07	0	0	0	0.217	0	0.8	0.845	0.974
APEX1	TP53	9606.ENSP00000216714	9606.ENSP00000269305	0	0	0	0	0.085	0.487	0	0.972	0.985
APEX1	OGG1	9606.ENSP00000216714	9606.ENSP00000306561	0.06	0	0	0	0.065	0.223	0.65	0.954	0.987
APEX1	TXN	9606.ENSP00000216714	9606.ENSP00000363641	0	0	0	0	0.063	0.934	0	0.864	0.991
APEX1	FEN1	9606.ENSP00000216714	9606.ENSP00000305480	0	0	0	0	0.302	0.288	0.8	0.928	0.992
APEX1	MUTYH	9606.ENSP00000216714	9606.ENSP00000361170	0	0	0	0	0.066	0.733	0.65	0.955	0.995
APEX1	NTHL1	9606.ENSP00000216714	9606.ENSP00000219066	0.043	0.772	0	0	0.102	0.478	0.65	0.903	0.995
APEX1	XRCC1	9606.ENSP00000216714	9606.ENSP00000262887	0	0	0	0	0.084	0.486	0	0.993	0.996
ARMC1	KIF11	9606.ENSP00000276569	9606.ENSP00000260731	0	0	0	0	0.184	0	0	0.355	0.451
ARMC1	MTFR1	9606.ENSP00000276569	9606.ENSP00000262146	0	0	0	0	0.161	0	0	0.44	0.51
ARMC1	GCSH	9606.ENSP00000276569	9606.ENSP00000319531	0	0	0	0	0.105	0	0	0.388	0.428
ARMC1	TOMM70A	9606.ENSP00000276569	9606.ENSP00000284320	0	0	0	0	0.381	0	0	0.252	0.518
ARMC1	MTFR1L	9606.ENSP00000276569	9606.ENSP00000363419	0	0	0	0	0	0.74	0	0.705	0.92
ASPM	CDC6	9606.ENSP00000356379	9606.ENSP00000209728	0	0	0	0	0.823	0	0	0.185	0.849
ASPM	MCM5	9606.ENSP00000356379	9606.ENSP00000216122	0	0	0	0	0.855	0.093	0	0.11	0.873
ASPM	POLE2	9606.ENSP00000356379	9606.ENSP00000216367	0	0	0	0	0.696	0	0	0.171	0.737
ASPM	ORC6	9606.ENSP00000356379	9606.ENSP00000219097	0	0	0	0	0.319	0	0	0.26	0.474
ASPM	RNASEH2A	9606.ENSP00000356379	9606.ENSP00000221486	0	0	0	0	0.393	0	0	0.074	0.414
ASPM	RAD51AP1	9606.ENSP00000356379	9606.ENSP00000228843	0	0	0	0	0.826	0	0	0.158	0.848
ASPM	GINS2	9606.ENSP00000356379	9606.ENSP00000253462	0	0	0	0	0.792	0	0	0.193	0.824
ASPM	KIF11	9606.ENSP00000356379	9606.ENSP00000260731	0	0	0	0	0.989	0.243	0	0.654	0.996
ASPM	BARD1	9606.ENSP00000356379	9606.ENSP00000260947	0	0	0	0	0.348	0.112	0	0.105	0.437
ASPM	NDC80	9606.ENSP00000356379	9606.ENSP00000261597	0	0	0	0	0.98	0	0	0.194	0.983
ASPM	MCM4	9606.ENSP00000356379	9606.ENSP00000262105	0	0	0	0	0.79	0.059	0	0.235	0.836
ASPM	CHTF18	9606.ENSP00000356379	9606.ENSP00000262315	0	0	0	0	0.312	0	0	0.248	0.461
ASPM	GINS1	9606.ENSP00000356379	9606.ENSP00000262460	0	0	0	0	0.383	0	0	0.164	0.462
ASPM	LIG1	9606.ENSP00000356379	9606.ENSP00000263274	0	0	0	0	0.519	0	0	0.046	0.521
ASPM	MCM6	9606.ENSP00000356379	9606.ENSP00000264156	0	0	0	0	0.665	0.059	0	0.249	0.742
ASPM	MCM2	9606.ENSP00000356379	9606.ENSP00000265056	0	0	0	0	0.722	0.059	0	0.155	0.76
ASPM	POLA2	9606.ENSP00000356379	9606.ENSP00000265465	0	0	0	0	0.443	0	0	0.086	0.469
ASPM	DBF4	9606.ENSP00000356379	9606.ENSP00000265728	0	0	0	0	0.536	0	0	0.153	0.59
ASPM	CDK2	9606.ENSP00000356379	9606.ENSP00000266970	0	0	0	0	0.306	0.057	0	0.488	0.636
ASPM	TP53	9606.ENSP00000356379	9606.ENSP00000269305	0	0	0	0	0.076	0.27	0	0.258	0.455
ASPM	GLUD1	9606.ENSP00000356379	9606.ENSP00000277865	0	0	0	0	0.059	0.057	0	0.642	0.654
ASPM	SMC2	9606.ENSP00000356379	9606.ENSP00000286398	0	0	0	0	0.956	0.246	0	0.101	0.967
ASPM	PDHA2	9606.ENSP00000356379	9606.ENSP00000295266	0	0	0	0	0.056	0	0	0.735	0.739
ASPM	KIAA0101	9606.ENSP00000356379	9606.ENSP00000300035	0	0	0	0	0.907	0	0	0.475	0.949
ASPM	RRM1	9606.ENSP00000356379	9606.ENSP00000300738	0	0	0	0	0.652	0	0	0.069	0.663
ASPM	BUB1	9606.ENSP00000356379	9606.ENSP00000302530	0	0	0	0	0.983	0.325	0	0.481	0.993
ASPM	FEN1	9606.ENSP00000356379	9606.ENSP00000305480	0	0	0	0	0.594	0.058	0	0.157	0.65
ASPM	DONSON	9606.ENSP00000356379	9606.ENSP00000307143	0	0	0	0	0.557	0	0	0.133	0.599
ASPM	MCM7	9606.ENSP00000356379	9606.ENSP00000307288	0	0	0	0	0.547	0.059	0	0.26	0.657
ASPM	RMI2	9606.ENSP00000356379	9606.ENSP00000310356	0	0	0	0	0.606	0	0	0.091	0.626
ASPM	CLSPN	9606.ENSP00000356379	9606.ENSP00000312995	0	0	0	0	0.747	0	0	0.08	0.758
ASPM	DSCC1	9606.ENSP00000356379	9606.ENSP00000322180	0	0	0	0	0.621	0	0	0	0.621
ASPM	POLE	9606.ENSP00000356379	9606.ENSP00000322570	0	0	0	0	0.832	0	0	0.045	0.833
ASPM	GLUD2	9606.ENSP00000356379	9606.ENSP00000327589	0	0	0	0	0.059	0.057	0	0.63	0.643
ASPM	BLM	9606.ENSP00000356379	9606.ENSP00000347232	0	0	0	0	0.606	0	0	0.063	0.615
ASPM	PRIM1	9606.ENSP00000356379	9606.ENSP00000350491	0	0	0	0	0.626	0	0	0.181	0.68
ASPM	DNA2	9606.ENSP00000356379	9606.ENSP00000351185	0	0	0	0	0.353	0.058	0	0.15	0.437
ASPM	RRM2	9606.ENSP00000356379	9606.ENSP00000353770	0	0	0	0	0.912	0.07	0	0.459	0.951
ASPM	WDHD1	9606.ENSP00000356379	9606.ENSP00000353793	0	0	0	0	0.823	0	0	0.089	0.832
ASPM	SMC3	9606.ENSP00000356379	9606.ENSP00000354720	0	0	0	0	0.252	0.246	0	0.141	0.473
ASPM	EXO1	9606.ENSP00000356379	9606.ENSP00000355506	0	0	0	0	0.918	0.077	0	0.217	0.936
ASPM	DTL	9606.ENSP00000356379	9606.ENSP00000355958	0	0	0	0	0.92	0	0	0.181	0.932
ASPM	PAICS	9606.ENSP00000356379	9606.ENSP00000382595	0	0	0	0	0.397	0.061	0	0.058	0.42
ASPM	PRIM2	9606.ENSP00000356379	9606.ENSP00000484105	0	0	0	0	0.342	0	0	0.155	0.421
ASPM	CHEK2	9606.ENSP00000356379	9606.ENSP00000372023	0	0	0	0	0.245	0	0	0.299	0.448
ASPM	BRCA2	9606.ENSP00000356379	9606.ENSP00000369497	0	0	0	0	0.385	0	0	0.145	0.451
ASPM	RFC3	9606.ENSP00000356379	9606.ENSP00000369411	0	0	0	0	0.552	0	0	0.073	0.567
ASPM	PDHA1	9606.ENSP00000356379	9606.ENSP00000369134	0	0	0	0	0.056	0	0	0.576	0.582
ASPM	TIMELESS	9606.ENSP00000356379	9606.ENSP00000450607	0	0	0	0	0.582	0	0	0.084	0.601
ASPM	PCNA	9606.ENSP00000356379	9606.ENSP00000368458	0	0	0	0	0.607	0	0	0	0.607
ASPM	CDC7	9606.ENSP00000356379	9606.ENSP00000393139	0	0	0	0	0.561	0	0	0.182	0.626
ASPM	ORC1	9606.ENSP00000356379	9606.ENSP00000360623	0	0	0	0	0.653	0	0	0.134	0.686
ASPM	RAD51	9606.ENSP00000356379	9606.ENSP00000372088	0	0	0	0	0.603	0	0	0.264	0.695
ASPM	MCM3	9606.ENSP00000356379	9606.ENSP00000480987	0	0	0	0	0.662	0.059	0	0.122	0.697
ASPM	BRCA1	9606.ENSP00000356379	9606.ENSP00000418960	0	0	0	0	0.596	0	0	0.302	0.706
ASPM	RBBP8	9606.ENSP00000356379	9606.ENSP00000382628	0	0	0	0	0.152	0	0	0.672	0.71
ASPM	RAD54L	9606.ENSP00000356379	9606.ENSP00000361043	0	0	0	0	0.7	0.056	0	0.306	0.786
ASPM	RFC4	9606.ENSP00000356379	9606.ENSP00000376272	0	0	0	0	0.748	0	0	0.219	0.795
ASPM	MCM10	9606.ENSP00000356379	9606.ENSP00000418268	0	0	0	0	0.8	0	0	0.26	0.846
ASPM	POLA1	9606.ENSP00000356379	9606.ENSP00000368349	0	0	0	0	0.842	0	0	0.108	0.853
ASPM	CHEK1	9606.ENSP00000356379	9606.ENSP00000388648	0	0	0	0	0.807	0.067	0	0.267	0.856
ASPM	CDC45	9606.ENSP00000356379	9606.ENSP00000405726	0	0	0	0	0.828	0	0	0.203	0.857
ASPM	NCAPG2	9606.ENSP00000356379	9606.ENSP00000387007	0	0	0	0	0.721	0.669	0	0.104	0.91
ASPM	CDK1	9606.ENSP00000356379	9606.ENSP00000378699	0	0	0	0	0.991	0.057	0	0.437	0.994
ATAD5	RFC2	9606.ENSP00000313171	9606.ENSP00000055077	0	0	0	0	0.167	0.912	0	0.987	0.999
ATAD5	CDC6	9606.ENSP00000313171	9606.ENSP00000209728	0	0	0	0	0.372	0.068	0	0.153	0.461
ATAD5	MCM5	9606.ENSP00000313171	9606.ENSP00000216122	0	0	0	0	0.666	0.136	0	0.071	0.708
ATAD5	POLE2	9606.ENSP00000313171	9606.ENSP00000216367	0	0	0	0	0.339	0	0	0.208	0.454
ATAD5	MSH2	9606.ENSP00000313171	9606.ENSP00000233146	0	0	0	0	0.52	0.169	0	0.33	0.71
ATAD5	ORC2	9606.ENSP00000313171	9606.ENSP00000234296	0	0	0	0	0.508	0	0	0	0.508
ATAD5	MSH6	9606.ENSP00000313171	9606.ENSP00000234420	0	0	0	0	0.574	0.222	0	0.26	0.733
ATAD5	RPA1	9606.ENSP00000313171	9606.ENSP00000254719	0	0	0	0	0.22	0.246	0	0.245	0.517
ATAD5	REV1	9606.ENSP00000313171	9606.ENSP00000258428	0	0	0	0	0.077	0	0	0.559	0.575
ATAD5	KIF11	9606.ENSP00000313171	9606.ENSP00000260731	0	0	0	0	0.451	0.058	0	0.205	0.553
ATAD5	TOPBP1	9606.ENSP00000313171	9606.ENSP00000260810	0	0	0	0	0.274	0.112	0	0.411	0.587
ATAD5	BARD1	9606.ENSP00000313171	9606.ENSP00000260947	0	0	0	0	0.136	0.057	0	0.376	0.447
ATAD5	NDC80	9606.ENSP00000313171	9606.ENSP00000261597	0	0	0	0	0.425	0	0	0	0.425
ATAD5	TIPIN	9606.ENSP00000313171	9606.ENSP00000261881	0	0	0	0	0.184	0.397	0	0.548	0.758
ATAD5	MCM4	9606.ENSP00000313171	9606.ENSP00000262105	0	0	0	0	0.687	0.074	0	0.203	0.749
ATAD5	CHTF18	9606.ENSP00000313171	9606.ENSP00000262315	0	0	0	0.541	0.39	0.541	0	0.956	0.836
ATAD5	LIG1	9606.ENSP00000313171	9606.ENSP00000263274	0	0	0	0	0.487	0.105	0	0.584	0.792
ATAD5	MCM6	9606.ENSP00000313171	9606.ENSP00000264156	0	0	0	0	0.298	0.074	0	0.326	0.524
ATAD5	MCM2	9606.ENSP00000313171	9606.ENSP00000265056	0	0	0	0	0.525	0.127	0	0.351	0.707
ATAD5	MSH3	9606.ENSP00000313171	9606.ENSP00000265081	0	0	0	0	0.168	0.169	0	0.288	0.464
ATAD5	POLA2	9606.ENSP00000313171	9606.ENSP00000265465	0	0	0	0	0.23	0.344	0	0.185	0.552
ATAD5	GINS4	9606.ENSP00000313171	9606.ENSP00000276533	0	0	0	0	0.176	0	0	0.315	0.411
ATAD5	ATM	9606.ENSP00000313171	9606.ENSP00000278616	0	0	0	0	0.082	0.259	0	0.497	0.628
ATAD5	SMC2	9606.ENSP00000313171	9606.ENSP00000286398	0	0	0	0	0.841	0.143	0	0.081	0.864
ATAD5	WRN	9606.ENSP00000313171	9606.ENSP00000298139	0	0	0	0	0.17	0.369	0	0.266	0.582
ATAD5	RRM1	9606.ENSP00000313171	9606.ENSP00000300738	0	0	0	0	0.48	0	0	0.232	0.583
ATAD5	BUB1	9606.ENSP00000313171	9606.ENSP00000302530	0	0	0	0	0.26	0.058	0	0.257	0.437
ATAD5	FEN1	9606.ENSP00000313171	9606.ENSP00000305480	0	0	0	0	0.258	0.577	0	0.683	0.891
ATAD5	MCM7	9606.ENSP00000313171	9606.ENSP00000307288	0	0	0	0	0.456	0.103	0	0.255	0.604
ATAD5	MUS81	9606.ENSP00000313171	9606.ENSP00000307853	0	0	0	0	0.106	0.523	0	0.587	0.808
ATAD5	CLSPN	9606.ENSP00000313171	9606.ENSP00000312995	0	0	0	0	0.511	0	0	0.339	0.663
ATAD5	RAD51B	9606.ENSP00000313171	9606.ENSP00000419471	0	0	0	0	0.082	0.246	0	0.208	0.404
ATAD5	ORC4	9606.ENSP00000313171	9606.ENSP00000441953	0	0	0	0	0.302	0.062	0	0.169	0.408
ATAD5	RMI1	9606.ENSP00000313171	9606.ENSP00000317039	0	0	0	0	0.134	0.081	0	0.326	0.417
ATAD5	PRIM2	9606.ENSP00000313171	9606.ENSP00000484105	0	0	0	0	0.257	0.077	0	0.224	0.422
ATAD5	ORC1	9606.ENSP00000313171	9606.ENSP00000360623	0	0	0	0	0.336	0.076	0	0.14	0.426
ATAD5	RAD51C	9606.ENSP00000313171	9606.ENSP00000336701	0	0	0	0	0.118	0.171	0	0.309	0.451
ATAD5	DTL	9606.ENSP00000313171	9606.ENSP00000355958	0	0	0	0	0.317	0	0	0.26	0.473
ATAD5	BRCA1	9606.ENSP00000313171	9606.ENSP00000418960	0	0	0	0	0.279	0	0	0.321	0.49
ATAD5	XRCC6	9606.ENSP00000313171	9606.ENSP00000352257	0	0	0	0	0.063	0.235	0	0.355	0.497
ATAD5	BRCA2	9606.ENSP00000313171	9606.ENSP00000369497	0	0	0	0	0.344	0	0	0.273	0.503
ATAD5	RECQL4	9606.ENSP00000313171	9606.ENSP00000482313	0	0	0	0	0.146	0.369	0	0.183	0.521
ATAD5	TOP3A	9606.ENSP00000313171	9606.ENSP00000442336	0	0	0	0	0.146	0.344	0	0.218	0.523
ATAD5	MCM9	9606.ENSP00000313171	9606.ENSP00000314505	0	0	0	0	0.437	0.127	0	0.111	0.524
ATAD5	PRIM1	9606.ENSP00000313171	9606.ENSP00000350491	0	0	0	0	0.273	0.286	0	0.192	0.544
ATAD5	MCM10	9606.ENSP00000313171	9606.ENSP00000418268	0	0	0	0	0.408	0	0	0.301	0.568
ATAD5	CHEK1	9606.ENSP00000313171	9606.ENSP00000388648	0	0	0	0	0.221	0.184	0	0.392	0.579
ATAD5	TP53BP1	9606.ENSP00000313171	9606.ENSP00000371475	0	0	0	0	0.245	0.257	0	0.315	0.582
ATAD5	XRCC3	9606.ENSP00000313171	9606.ENSP00000451974	0	0	0	0	0.067	0.405	0	0.312	0.585
ATAD5	RAD50	9606.ENSP00000313171	9606.ENSP00000368100	0	0	0	0	0.167	0.51	0	0.11	0.605
ATAD5	POLH	9606.ENSP00000313171	9606.ENSP00000361310	0	0	0	0	0.11	0	0	0.598	0.627
ATAD5	MCM3	9606.ENSP00000313171	9606.ENSP00000480987	0	0	0	0	0.459	0.074	0	0.32	0.629
ATAD5	ENSP00000473233	9606.ENSP00000313171	9606.ENSP00000473233	0	0	0	0	0.507	0.203	0	0.143	0.633
ATAD5	RAD54L	9606.ENSP00000313171	9606.ENSP00000361043	0	0	0	0	0.2	0.344	0	0.39	0.652
ATAD5	MRE11A	9606.ENSP00000313171	9606.ENSP00000325863	0	0	0	0	0.132	0.559	0	0.18	0.659
ATAD5	GEN1	9606.ENSP00000313171	9606.ENSP00000318977	0	0	0	0	0.255	0.327	0	0.379	0.661
ATAD5	CDC45	9606.ENSP00000313171	9606.ENSP00000405726	0	0	0	0	0.354	0	0	0.512	0.671
ATAD5	DNA2	9606.ENSP00000313171	9606.ENSP00000351185	0	0	0	0	0.249	0.323	0	0.496	0.721
ATAD5	POLD1	9606.ENSP00000313171	9606.ENSP00000406046	0	0	0	0	0.507	0.203	0	0.407	0.746
ATAD5	ATR	9606.ENSP00000313171	9606.ENSP00000343741	0	0	0	0	0.127	0.214	0	0.671	0.755
ATAD5	TIMELESS	9606.ENSP00000313171	9606.ENSP00000450607	0	0	0	0	0.268	0.346	0	0.537	0.759
ATAD5	REV3L	9606.ENSP00000313171	9606.ENSP00000351697	0	0	0	0	0.183	0.203	0	0.661	0.76
ATAD5	DDX11	9606.ENSP00000313171	9606.ENSP00000440402	0	0	0	0	0.264	0.51	0	0.422	0.773
ATAD5	PIF1	9606.ENSP00000313171	9606.ENSP00000328174	0	0	0	0	0.171	0.159	0	0.722	0.789
ATAD5	EXO1	9606.ENSP00000313171	9606.ENSP00000355506	0	0	0	0	0.53	0.178	0	0.506	0.792
ATAD5	BLM	9606.ENSP00000313171	9606.ENSP00000347232	0	0	0	0	0.36	0.564	0	0.42	0.824
ATAD5	POLA1	9606.ENSP00000313171	9606.ENSP00000368349	0	0	0	0	0.668	0.203	0	0.425	0.834
ATAD5	RAD51	9606.ENSP00000313171	9606.ENSP00000372088	0	0	0	0	0.242	0.397	0	0.678	0.84
ATAD5	POLE	9606.ENSP00000313171	9606.ENSP00000322570	0	0	0	0	0.667	0.257	0	0.459	0.854
ATAD5	SMC3	9606.ENSP00000313171	9606.ENSP00000354720	0	0	0	0	0.526	0.307	0	0.609	0.86
ATAD5	CHEK2	9606.ENSP00000313171	9606.ENSP00000372023	0	0	0	0	0.186	0.426	0	0.731	0.863
ATAD5	DSCC1	9606.ENSP00000313171	9606.ENSP00000322180	0	0	0	0	0.21	0.141	0	0.836	0.879
ATAD5	RAD52	9606.ENSP00000313171	9606.ENSP00000351284	0	0	0	0	0.064	0.77	0	0.755	0.942
ATAD5	WDHD1	9606.ENSP00000313171	9606.ENSP00000353793	0	0	0	0	0.525	0.534	0	0.794	0.95
ATAD5	PCNA	9606.ENSP00000313171	9606.ENSP00000368458	0	0	0	0	0.229	0.871	0	0.604	0.957
ATAD5	RFC1	9606.ENSP00000313171	9606.ENSP00000371321	0	0	0	0.543	0.139	0.327	0.9	0.891	0.962
ATAD5	RAD17	9606.ENSP00000313171	9606.ENSP00000426191	0	0	0	0	0.144	0.746	0	0.926	0.982
ATAD5	RFC3	9606.ENSP00000313171	9606.ENSP00000369411	0	0	0	0	0.219	0.951	0	0.772	0.99
ATAD5	RFC5	9606.ENSP00000313171	9606.ENSP00000408295	0	0	0	0	0.224	0.958	0	0.819	0.993
ATAD5	RFC4	9606.ENSP00000313171	9606.ENSP00000376272	0	0	0	0	0.329	0.979	0.9	0.845	0.999
ATIC	TPI1	9606.ENSP00000236959	9606.ENSP00000229270	0	0	0	0	0.122	0	0	0.541	0.58
ATIC	TALDO1	9606.ENSP00000236959	9606.ENSP00000321259	0.291	0	0	0	0.066	0	0	0.197	0.422
ATIC	MRPL17	9606.ENSP00000236959	9606.ENSP00000288937	0	0	0	0	0.208	0	0	0.302	0.423
ATIC	PRPS1L1	9606.ENSP00000236959	9606.ENSP00000424595	0.076	0	0	0	0.091	0	0	0.389	0.442
ATIC	SUCLG1	9606.ENSP00000236959	9606.ENSP00000377446	0.295	0	0	0	0.064	0	0	0.229	0.447
ATIC	TKT	9606.ENSP00000236959	9606.ENSP00000391481	0.052	0	0	0	0.11	0.185	0	0.307	0.46
ATIC	BCAT2	9606.ENSP00000236959	9606.ENSP00000322991	0.079	0	0	0	0.064	0	0	0.457	0.491
ATIC	PDPR	9606.ENSP00000236959	9606.ENSP00000288050	0	0	0	0	0.155	0.056	0	0.425	0.501
ATIC	RRM1	9606.ENSP00000236959	9606.ENSP00000300738	0.045	0	0	0	0.229	0	0	0.392	0.513
ATIC	PRPS1	9606.ENSP00000236959	9606.ENSP00000361512	0.076	0	0	0	0.178	0	0	0.416	0.518
ATIC	IDH3A	9606.ENSP00000236959	9606.ENSP00000299518	0.051	0	0	0	0.089	0	0	0.49	0.521
ATIC	HSPD1	9606.ENSP00000236959	9606.ENSP00000373620	0.055	0	0	0	0.304	0	0	0.332	0.522
ATIC	PRPS2	9606.ENSP00000236959	9606.ENSP00000381504	0.076	0	0	0	0.149	0	0	0.476	0.552
ATIC	BCAT1	9606.ENSP00000236959	9606.ENSP00000443459	0.079	0	0	0	0.064	0.128	0	0.508	0.581
ATIC	CAD	9606.ENSP00000236959	9606.ENSP00000264705	0.156	0	0.29	0	0.282	0	0	0.361	0.688
ATIC	FH	9606.ENSP00000236959	9606.ENSP00000355518	0	0	0	0	0.125	0.474	0	0.459	0.729
ATIC	GLDC	9606.ENSP00000236959	9606.ENSP00000370737	0	0	0	0	0.2	0	0	0.681	0.734
ATIC	GCSH	9606.ENSP00000236959	9606.ENSP00000319531	0	0	0	0	0.144	0	0	0.714	0.745
ATIC	ADSL	9606.ENSP00000236959	9606.ENSP00000476535	0.219	0	0	0	0.523	0.698	0	0.822	0.977
ATIC	PPAT	9606.ENSP00000236959	9606.ENSP00000264220	0.295	0	0.215	0	0.767	0.378	0	0.868	0.987
ATIC	PFAS	9606.ENSP00000236959	9606.ENSP00000313490	0.295	0	0	0	0.84	0.058	0	0.904	0.988
ATIC	SHMT2	9606.ENSP00000236959	9606.ENSP00000333667	0.122	0	0	0	0.814	0	0.9	0.757	0.995
ATIC	PAICS	9606.ENSP00000236959	9606.ENSP00000382595	0.295	0	0	0	0.933	0.543	0	0.846	0.996
ATIC	SHMT1	9606.ENSP00000236959	9606.ENSP00000318868	0.122	0	0	0	0.784	0.272	0.9	0.77	0.996
ATIC	GART	9606.ENSP00000236959	9606.ENSP00000371253	0.384	0.012	0.332	0	0.941	0.284	0.9	0.932	0.999
ATM	ERCC1	9606.ENSP00000278616	9606.ENSP00000013807	0	0	0	0	0	0	0.9	0.839	0.983
ATM	RFC2	9606.ENSP00000278616	9606.ENSP00000055077	0	0	0	0	0.064	0.25	0.6	0.762	0.924
ATM	CDC6	9606.ENSP00000278616	9606.ENSP00000209728	0	0	0	0	0.062	0.297	0	0.61	0.72
ATM	POLE2	9606.ENSP00000278616	9606.ENSP00000216367	0	0	0	0	0.063	0	0.9	0.208	0.919
ATM	NTHL1	9606.ENSP00000278616	9606.ENSP00000219066	0	0	0	0	0	0	0	0.403	0.403
ATM	RPA3	9606.ENSP00000278616	9606.ENSP00000223129	0	0	0	0	0	0	0.6	0.474	0.78
ATM	RAD51AP1	9606.ENSP00000278616	9606.ENSP00000228843	0	0	0	0	0	0	0.6	0.271	0.695
ATM	MLH1	9606.ENSP00000278616	9606.ENSP00000231790	0	0	0	0	0.065	0.291	0.6	0.973	0.992
ATM	MSH2	9606.ENSP00000278616	9606.ENSP00000233146	0	0	0	0	0.062	0.412	0.9	0.826	0.989
ATM	MSH6	9606.ENSP00000278616	9606.ENSP00000234420	0	0	0	0	0.096	0.515	0.9	0.856	0.992
ATM	MAD2L2	9606.ENSP00000278616	9606.ENSP00000235310	0	0	0	0	0	0	0	0.666	0.666
ATM	CAT	9606.ENSP00000278616	9606.ENSP00000241052	0	0	0	0	0	0	0	0.494	0.494
ATM	POLK	9606.ENSP00000278616	9606.ENSP00000241436	0	0	0	0	0.067	0	0.9	0.251	0.924
ATM	RPA1	9606.ENSP00000278616	9606.ENSP00000254719	0	0	0	0	0	0.373	0.9	0.769	0.984
ATM	REV1	9606.ENSP00000278616	9606.ENSP00000258428	0	0	0	0	0.09	0	0	0.492	0.518
ATM	BRIP1	9606.ENSP00000278616	9606.ENSP00000259008	0	0	0	0	0.065	0.076	0.8	0.567	0.915
ATM	TOPBP1	9606.ENSP00000278616	9606.ENSP00000260810	0	0	0	0	0.099	0.526	0.6	0.947	0.989
ATM	BARD1	9606.ENSP00000278616	9606.ENSP00000260947	0	0	0	0	0.062	0.105	0.9	0.773	0.978
ATM	PALB2	9606.ENSP00000278616	9606.ENSP00000261584	0	0	0	0	0.062	0	0.6	0.866	0.945
ATM	TIPIN	9606.ENSP00000278616	9606.ENSP00000261881	0	0	0	0	0	0.115	0.6	0.725	0.894
ATM	MCM4	9606.ENSP00000278616	9606.ENSP00000262105	0	0	0	0	0.062	0	0	0.67	0.677
ATM	CHTF18	9606.ENSP00000278616	9606.ENSP00000262315	0	0	0	0	0.067	0.153	0	0.392	0.478
ATM	XRCC1	9606.ENSP00000278616	9606.ENSP00000262887	0	0	0	0	0	0	0.36	0.827	0.885
ATM	LIG1	9606.ENSP00000278616	9606.ENSP00000263274	0	0	0	0	0.143	0.213	0	0.653	0.745
ATM	POLD3	9606.ENSP00000278616	9606.ENSP00000263681	0	0	0	0	0.065	0	0.9	0.318	0.93
ATM	MCM6	9606.ENSP00000278616	9606.ENSP00000264156	0	0	0	0	0.062	0	0	0.442	0.454
ATM	ERCC8	9606.ENSP00000278616	9606.ENSP00000265038	0	0	0	0	0	0	0.9	0.345	0.931
ATM	MCM2	9606.ENSP00000278616	9606.ENSP00000265056	0	0	0	0	0.064	0.27	0	0.723	0.794
ATM	MSH3	9606.ENSP00000278616	9606.ENSP00000265081	0	0	0	0	0.064	0.206	0.72	0.713	0.932
ATM	NBN	9606.ENSP00000278616	9606.ENSP00000265433	0	0	0	0	0.064	0.914	0.9	0.993	0.999
ATM	DBF4	9606.ENSP00000278616	9606.ENSP00000265728	0	0	0	0	0	0	0	0.685	0.685
ATM	PMS2	9606.ENSP00000278616	9606.ENSP00000265849	0	0	0	0	0.062	0	0.54	0.712	0.865
ATM	CDK2	9606.ENSP00000278616	9606.ENSP00000266970	0	0	0	0	0	0.078	0.8	0.784	0.956
ATM	TP53	9606.ENSP00000278616	9606.ENSP00000269305	0	0	0	0	0	0.915	0.9	0.989	0.999
ATM	EGFR	9606.ENSP00000278616	9606.ENSP00000275493	0	0	0	0	0.063	0	0	0.799	0.804
ATM	TERF1	9606.ENSP00000278616	9606.ENSP00000276603	0	0	0	0	0.062	0.675	0	0.736	0.912
ATM	RPA4	9606.ENSP00000278616	9606.ENSP00000362131	0	0	0	0	0	0.101	0	0.374	0.413
ATM	SMARCA1	9606.ENSP00000278616	9606.ENSP00000360162	0	0	0	0	0.062	0.101	0	0.364	0.417
ATM	ORC1	9606.ENSP00000278616	9606.ENSP00000360623	0	0	0	0	0.062	0.104	0	0.365	0.42
ATM	SOD2	9606.ENSP00000278616	9606.ENSP00000446252	0	0	0	0	0	0	0	0.428	0.428
ATM	SIRT3	9606.ENSP00000278616	9606.ENSP00000372191	0	0	0	0	0.063	0	0	0.454	0.467
ATM	IDH2	9606.ENSP00000278616	9606.ENSP00000331897	0	0	0	0	0	0	0	0.469	0.469
ATM	POLA1	9606.ENSP00000278616	9606.ENSP00000368349	0	0	0	0	0.125	0	0	0.426	0.477
ATM	MCM9	9606.ENSP00000278616	9606.ENSP00000314505	0	0	0	0	0.083	0	0	0.46	0.483
ATM	MCM10	9606.ENSP00000278616	9606.ENSP00000418268	0	0	0	0	0.065	0	0	0.473	0.486
ATM	BAZ1A	9606.ENSP00000278616	9606.ENSP00000353458	0	0	0	0	0.062	0.288	0	0.295	0.488
ATM	TNF	9606.ENSP00000278616	9606.ENSP00000398698	0	0	0	0	0	0	0	0.493	0.493
ATM	IDH1	9606.ENSP00000278616	9606.ENSP00000390265	0	0	0	0	0	0	0	0.519	0.519
ATM	CYCS	9606.ENSP00000278616	9606.ENSP00000307786	0	0	0	0	0	0	0	0.524	0.524
ATM	DTL	9606.ENSP00000278616	9606.ENSP00000355958	0	0	0	0	0	0	0	0.547	0.547
ATM	WDHD1	9606.ENSP00000278616	9606.ENSP00000353793	0	0	0	0	0.062	0	0	0.544	0.554
ATM	JUN	9606.ENSP00000278616	9606.ENSP00000360266	0	0	0	0	0	0	0	0.583	0.583
ATM	BUB1	9606.ENSP00000278616	9606.ENSP00000302530	0	0	0	0	0.062	0.057	0	0.573	0.59
ATM	FOXO1	9606.ENSP00000278616	9606.ENSP00000368880	0	0	0	0	0	0.285	0	0.454	0.593
ATM	MCM3	9606.ENSP00000278616	9606.ENSP00000480987	0	0	0	0	0.063	0	0	0.593	0.602
ATM	SMARCA5	9606.ENSP00000278616	9606.ENSP00000283131	0	0	0	0	0.062	0.315	0	0.456	0.62
ATM	CDC7	9606.ENSP00000278616	9606.ENSP00000393139	0	0	0	0	0.062	0	0	0.612	0.621
ATM	MUTYH	9606.ENSP00000278616	9606.ENSP00000361170	0	0	0	0	0	0	0	0.626	0.626
ATM	RRM2	9606.ENSP00000278616	9606.ENSP00000353770	0	0	0	0	0.06	0.248	0	0.563	0.664
ATM	MCM7	9606.ENSP00000278616	9606.ENSP00000307288	0	0	0	0	0.062	0	0	0.689	0.696
ATM	REV3L	9606.ENSP00000278616	9606.ENSP00000351697	0	0	0	0	0.17	0	0	0.649	0.696
ATM	LIG3	9606.ENSP00000278616	9606.ENSP00000367787	0	0	0	0	0.093	0.213	0	0.614	0.7
ATM	RECQL	9606.ENSP00000278616	9606.ENSP00000416739	0	0	0	0	0.066	0.275	0	0.609	0.712
ATM	RMI2	9606.ENSP00000278616	9606.ENSP00000310356	0	0	0	0	0	0	0.6	0.311	0.712
ATM	MYC	9606.ENSP00000278616	9606.ENSP00000479618	0	0	0	0	0	0.108	0	0.692	0.714
ATM	PIF1	9606.ENSP00000278616	9606.ENSP00000328174	0	0	0	0	0.062	0.27	0	0.627	0.722
ATM	RAD54L	9606.ENSP00000278616	9606.ENSP00000361043	0	0	0	0	0.063	0.102	0	0.7	0.725
ATM	OGG1	9606.ENSP00000278616	9606.ENSP00000306561	0	0	0	0	0	0	0	0.732	0.732
ATM	PMS1	9606.ENSP00000278616	9606.ENSP00000406490	0	0	0	0	0.062	0	0.54	0.505	0.768
ATM	CDC45	9606.ENSP00000278616	9606.ENSP00000405726	0	0	0	0	0.062	0	0	0.778	0.783
ATM	RFC3	9606.ENSP00000278616	9606.ENSP00000369411	0	0	0	0	0.064	0.25	0.6	0.345	0.791
ATM	MLH3	9606.ENSP00000278616	9606.ENSP00000348020	0	0	0	0	0.062	0	0.6	0.495	0.794
ATM	RRM1	9606.ENSP00000278616	9606.ENSP00000300738	0	0	0	0	0.062	0.27	0	0.725	0.796
ATM	RFC5	9606.ENSP00000278616	9606.ENSP00000408295	0	0	0	0	0.064	0.25	0.6	0.375	0.801
ATM	RECQL4	9606.ENSP00000278616	9606.ENSP00000482313	0	0	0	0	0.087	0.369	0	0.712	0.819
ATM	CDK1	9606.ENSP00000278616	9606.ENSP00000378699	0	0	0	0	0	0.078	0	0.815	0.822
ATM	RMI1	9606.ENSP00000278616	9606.ENSP00000317039	0	0	0	0	0.064	0.104	0.6	0.553	0.83
ATM	FEN1	9606.ENSP00000278616	9606.ENSP00000305480	0	0	0	0	0.063	0.35	0	0.755	0.838
ATM	XRCC2	9606.ENSP00000278616	9606.ENSP00000352271	0	0	0	0	0.065	0	0.6	0.643	0.855
ATM	TERT	9606.ENSP00000278616	9606.ENSP00000309572	0	0	0	0	0.062	0.338	0	0.821	0.879
ATM	ZSWIM7	9606.ENSP00000278616	9606.ENSP00000382218	0	0	0	0	0	0	0.9	0	0.9
ATM	RAD51B	9606.ENSP00000278616	9606.ENSP00000419471	0	0	0	0	0.049	0.245	0.6	0.717	0.908
ATM	POLE4	9606.ENSP00000278616	9606.ENSP00000420176	0	0	0	0	0	0	0.9	0.122	0.908
ATM	RFC4	9606.ENSP00000278616	9606.ENSP00000376272	0	0	0	0	0.064	0.25	0.6	0.713	0.908
ATM	POLE3	9606.ENSP00000278616	9606.ENSP00000363286	0	0	0	0	0	0	0.9	0.187	0.915
ATM	POLD2	9606.ENSP00000278616	9606.ENSP00000480186	0	0	0	0	0	0	0.9	0.188	0.915
ATM	EME2	9606.ENSP00000278616	9606.ENSP00000457353	0	0	0	0	0	0	0.9	0.241	0.92
ATM	PCNA	9606.ENSP00000278616	9606.ENSP00000368458	0	0	0	0	0	0.062	0.9	0.296	0.928
ATM	POLD4	9606.ENSP00000278616	9606.ENSP00000311368	0	0	0	0	0	0	0.9	0.328	0.929
ATM	CLSPN	9606.ENSP00000278616	9606.ENSP00000312995	0	0	0	0	0.064	0	0.6	0.843	0.936
ATM	RAD51C	9606.ENSP00000278616	9606.ENSP00000336701	0	0	0	0	0.055	0.171	0.6	0.836	0.941
ATM	RAD23B	9606.ENSP00000278616	9606.ENSP00000350708	0	0	0	0	0	0	0.9	0.465	0.944
ATM	TIMELESS	9606.ENSP00000278616	9606.ENSP00000450607	0	0	0	0	0.064	0.115	0.6	0.857	0.946
ATM	RTEL1	9606.ENSP00000278616	9606.ENSP00000353332	0	0	0	0	0.065	0.076	0.9	0.474	0.948
ATM	XRCC3	9606.ENSP00000278616	9606.ENSP00000451974	0	0	0	0	0	0.171	0.6	0.862	0.95
ATM	EME1	9606.ENSP00000278616	9606.ENSP00000376952	0	0	0	0	0.053	0	0.9	0.549	0.953
ATM	POLH	9606.ENSP00000278616	9606.ENSP00000361310	0	0	0	0	0.088	0	0.9	0.544	0.954
ATM	POLD1	9606.ENSP00000278616	9606.ENSP00000406046	0	0	0	0	0.088	0	0.9	0.554	0.955
ATM	SLX4	9606.ENSP00000278616	9606.ENSP00000294008	0	0	0	0	0	0	0.9	0.579	0.956
ATM	DCLRE1C	9606.ENSP00000278616	9606.ENSP00000367527	0	0	0	0	0.079	0.27	0.9	0.45	0.958
ATM	XPC	9606.ENSP00000278616	9606.ENSP00000285021	0	0	0	0	0.063	0.494	0.9	0.248	0.959
ATM	ERCC5	9606.ENSP00000278616	9606.ENSP00000347978	0	0	0	0	0.062	0.213	0.9	0.555	0.962
ATM	GEN1	9606.ENSP00000278616	9606.ENSP00000318977	0	0	0	0	0.062	0.213	0.9	0.566	0.963
ATM	RAD52	9606.ENSP00000278616	9606.ENSP00000351284	0	0	0	0	0.062	0.401	0.6	0.869	0.966
ATM	RPA2	9606.ENSP00000278616	9606.ENSP00000363017	0	0	0	0	0	0.536	0.6	0.832	0.966
ATM	ERCC4	9606.ENSP00000278616	9606.ENSP00000310520	0	0	0	0	0.063	0	0.9	0.704	0.969
ATM	TOP3A	9606.ENSP00000278616	9606.ENSP00000442336	0	0	0	0	0.108	0	0.9	0.71	0.971
ATM	POLE	9606.ENSP00000278616	9606.ENSP00000322570	0	0	0	0	0.084	0	0.9	0.727	0.972
ATM	RFC1	9606.ENSP00000278616	9606.ENSP00000371321	0	0	0	0	0.103	0.514	0.9	0.45	0.972
ATM	EXO1	9606.ENSP00000278616	9606.ENSP00000355506	0	0	0	0	0.066	0.521	0.6	0.878	0.975
ATM	DNA2	9606.ENSP00000278616	9606.ENSP00000351185	0	0	0	0	0.062	0.526	0.6	0.877	0.975
ATM	SMC3	9606.ENSP00000278616	9606.ENSP00000354720	0	0	0	0	0.067	0.317	0.9	0.673	0.976
ATM	WRN	9606.ENSP00000278616	9606.ENSP00000298139	0	0	0	0	0.152	0.658	0.6	0.833	0.978
ATM	XRCC4	9606.ENSP00000278616	9606.ENSP00000421491	0	0	0	0	0	0	0.9	0.806	0.979
ATM	MUS81	9606.ENSP00000278616	9606.ENSP00000307853	0	0	0	0	0.065	0	0.9	0.819	0.981
ATM	PRKDC	9606.ENSP00000278616	9606.ENSP00000313420	0	0	0	0.54	0.133	0.684	0.9	0.902	0.982
ATM	PEX5	9606.ENSP00000278616	9606.ENSP00000391601	0	0	0	0	0.062	0.5	0.8	0.896	0.989
ATM	FOXO3	9606.ENSP00000278616	9606.ENSP00000385824	0	0	0	0	0	0.282	0	0.986	0.99
ATM	LIG4	9606.ENSP00000278616	9606.ENSP00000484288	0	0	0	0	0.093	0.459	0.9	0.875	0.993
ATM	RAD51	9606.ENSP00000278616	9606.ENSP00000372088	0	0	0	0	0.056	0.494	0.8	0.943	0.993
ATM	BRCA2	9606.ENSP00000278616	9606.ENSP00000369497	0	0	0	0	0.066	0.5	0.9	0.938	0.996
ATM	RAD50	9606.ENSP00000278616	9606.ENSP00000368100	0	0	0	0	0.144	0.843	0.9	0.798	0.996
ATM	BLM	9606.ENSP00000278616	9606.ENSP00000347232	0	0	0	0	0.101	0.879	0.9	0.817	0.997
ATM	RBBP8	9606.ENSP00000278616	9606.ENSP00000382628	0	0	0	0	0.062	0.799	0.9	0.864	0.997
ATM	XRCC5	9606.ENSP00000278616	9606.ENSP00000375978	0	0	0	0	0.063	0.661	0.9	0.922	0.997
ATM	ATR	9606.ENSP00000278616	9606.ENSP00000343741	0	0	0	0.56	0.204	0.964	0.9	0.95	0.998
ATM	XRCC6	9606.ENSP00000278616	9606.ENSP00000352257	0	0	0	0	0.062	0.687	0.9	0.946	0.998
ATM	RAD17	9606.ENSP00000278616	9606.ENSP00000426191	0	0	0	0	0.143	0.9	0.9	0.888	0.998
ATM	CHEK1	9606.ENSP00000278616	9606.ENSP00000388648	0	0	0	0	0.062	0.7	0.9	0.966	0.998
ATM	CHEK2	9606.ENSP00000278616	9606.ENSP00000372023	0	0	0	0	0.062	0.89	0.9	0.995	0.999
ATM	MRE11A	9606.ENSP00000278616	9606.ENSP00000325863	0	0	0	0	0.143	0.97	0.9	0.904	0.999
ATM	TP53BP1	9606.ENSP00000278616	9606.ENSP00000371475	0	0	0	0	0.062	0.91	0.9	0.978	0.999
ATM	BRCA1	9606.ENSP00000278616	9606.ENSP00000418960	0	0	0	0	0.063	0.874	0.9	0.99	0.999
ATOX1	RPA3	9606.ENSP00000430598	9606.ENSP00000223129	0	0	0	0	0.067	0	0	0.448	0.463
ATOX1	MAD2L2	9606.ENSP00000430598	9606.ENSP00000235310	0	0	0	0	0	0	0	0.595	0.595
ATOX1	PDZD11	9606.ENSP00000430598	9606.ENSP00000239666	0	0	0	0	0.06	0	0.9	0.057	0.903
ATOX1	ATP7B	9606.ENSP00000430598	9606.ENSP00000242839	0	0	0	0	0	0.952	0	0.994	0.999
ATOX1	COX6B1	9606.ENSP00000430598	9606.ENSP00000246554	0	0	0	0	0.184	0	0	0.38	0.472
ATOX1	SCO1	9606.ENSP00000430598	9606.ENSP00000255390	0	0	0	0	0.063	0	0	0.805	0.809
ATOX1	CP	9606.ENSP00000430598	9606.ENSP00000264613	0	0	0	0	0	0	0	0.801	0.801
ATOX1	PRDX5	9606.ENSP00000430598	9606.ENSP00000265462	0	0	0	0	0.082	0	0	0.494	0.516
ATOX1	SOD1	9606.ENSP00000430598	9606.ENSP00000270142	0	0	0	0	0.075	0.495	0	0.772	0.884
ATOX1	COX11	9606.ENSP00000430598	9606.ENSP00000299335	0	0	0	0	0	0	0	0.863	0.863
ATOX1	COMMD1	9606.ENSP00000430598	9606.ENSP00000308236	0	0	0	0	0.086	0	0	0.764	0.776
ATOX1	ATP7A	9606.ENSP00000430598	9606.ENSP00000345728	0	0	0	0	0	0.975	0.9	0.994	0.999
ATOX1	ETFB	9606.ENSP00000430598	9606.ENSP00000346173	0	0	0	0	0.108	0.787	0	0.058	0.805
ATOX1	RPA4	9606.ENSP00000430598	9606.ENSP00000362131	0	0	0	0	0	0	0	0.438	0.438
ATOX1	SLC31A1	9606.ENSP00000430598	9606.ENSP00000363329	0	0	0	0	0.145	0	0	0.931	0.938
ATOX1	GLRX	9606.ENSP00000430598	9606.ENSP00000369314	0	0	0	0	0.062	0	0	0.572	0.581
ATOX1	SOD3	9606.ENSP00000430598	9606.ENSP00000371554	0	0	0	0	0.062	0.336	0.9	0.722	0.98
ATOX1	XRCC5	9606.ENSP00000430598	9606.ENSP00000375978	0	0	0	0	0.049	0	0	0.402	0.407
ATOX1	SOD2	9606.ENSP00000430598	9606.ENSP00000446252	0	0	0	0	0.107	0.243	0	0.266	0.46
ATOX1	ETFA	9606.ENSP00000430598	9606.ENSP00000452762	0	0	0	0	0	0.787	0	0.063	0.791
ATP5A1	NDUFB4	9606.ENSP00000381736	9606.ENSP00000184266	0	0	0	0	0.139	0	0	0.406	0.467
ATP5A1	UQCRC1	9606.ENSP00000381736	9606.ENSP00000203407	0	0	0	0	0.849	0.42	0	0.769	0.978
ATP5A1	DLD	9606.ENSP00000381736	9606.ENSP00000205402	0.165	0	0	0	0.735	0.347	0	0.538	0.924
ATP5A1	ATP5D	9606.ENSP00000381736	9606.ENSP00000215375	0.295	0	0	0	0.782	0.992	0.9	0.93	0.999
ATP5A1	NDUFB7	9606.ENSP00000381736	9606.ENSP00000215565	0	0	0	0	0.168	0.252	0	0.164	0.435
ATP5A1	TOMM22	9606.ENSP00000381736	9606.ENSP00000216034	0	0	0	0	0.07	0.132	0.9	0.258	0.932
ATP5A1	IDH3G	9606.ENSP00000381736	9606.ENSP00000217901	0.084	0	0	0	0.284	0.365	0.9	0.34	0.967
ATP5A1	GSR	9606.ENSP00000381736	9606.ENSP00000221130	0.165	0	0	0	0.268	0.17	0	0.246	0.566
ATP5A1	OGDH	9606.ENSP00000381736	9606.ENSP00000222673	0.17	0	0	0	0.729	0.228	0	0.53	0.907
ATP5A1	PDHX	9606.ENSP00000381736	9606.ENSP00000227868	0.059	0	0	0	0.269	0.391	0	0.249	0.643
ATP5A1	TPI1	9606.ENSP00000381736	9606.ENSP00000229270	0.048	0	0	0	0.124	0	0	0.552	0.594
ATP5A1	NDUFS7	9606.ENSP00000381736	9606.ENSP00000233627	0.248	0	0	0	0.174	0.348	0	0.603	0.818
ATP5A1	ATP5E	9606.ENSP00000381736	9606.ENSP00000243997	0	0	0	0	0.169	0.954	0.9	0.845	0.999
ATP5A1	GOT2	9606.ENSP00000381736	9606.ENSP00000245206	0	0	0	0	0.303	0.365	0	0.275	0.651
ATP5A1	COX6B1	9606.ENSP00000381736	9606.ENSP00000246554	0	0	0	0	0.214	0.056	0	0.526	0.618
ATP5A1	TRAP1	9606.ENSP00000381736	9606.ENSP00000246957	0	0	0	0	0.097	0.326	0	0.271	0.517
ATP5A1	PMPCB	9606.ENSP00000381736	9606.ENSP00000249269	0	0	0	0	0.828	0.429	0	0.474	0.943
ATP5A1	NDUFA2	9606.ENSP00000381736	9606.ENSP00000252102	0	0	0	0	0.1	0.231	0	0.34	0.503
ATP5A1	NDUFA10	9606.ENSP00000381736	9606.ENSP00000252711	0	0	0	0	0.538	0.348	0	0.621	0.875
ATP5A1	MRPL4	9606.ENSP00000381736	9606.ENSP00000253099	0.078	0	0	0	0.441	0	0	0.209	0.556
ATP5A1	GFPT2	9606.ENSP00000381736	9606.ENSP00000253778	0.219	0	0	0	0.064	0	0	0.256	0.408
ATP5A1	COX5B	9606.ENSP00000381736	9606.ENSP00000258424	0	0	0	0	0.61	0.316	0	0.77	0.933
ATP5A1	NDUFB5	9606.ENSP00000381736	9606.ENSP00000259037	0	0	0	0	0.549	0.346	0	0.42	0.814
ATP5A1	COX10	9606.ENSP00000381736	9606.ENSP00000261643	0	0	0	0	0.128	0	0	0.382	0.438
ATP5A1	ATP5B	9606.ENSP00000381736	9606.ENSP00000262030	0.119	0	0.447	0.592	0.998	0.992	0.9	0.986	0.999
ATP5A1	PRDX1	9606.ENSP00000381736	9606.ENSP00000262746	0	0	0	0	0.3	0	0	0.3	0.489
ATP5A1	DHTKD1	9606.ENSP00000381736	9606.ENSP00000263035	0.17	0	0	0	0.468	0.136	0	0.426	0.752
ATP5A1	NDUFS3	9606.ENSP00000381736	9606.ENSP00000263774	0.203	0	0	0	0.497	0.348	0	0.736	0.922
ATP5A1	SDHA	9606.ENSP00000381736	9606.ENSP00000264932	0.07	0	0	0	0.81	0	0	0.76	0.953
ATP5A1	MRPL3	9606.ENSP00000381736	9606.ENSP00000264995	0.077	0	0	0	0.421	0.098	0	0.114	0.515
ATP5A1	VDAC1	9606.ENSP00000381736	9606.ENSP00000265333	0	0	0	0	0.394	0.453	0	0.638	0.869
ATP5A1	PRDX5	9606.ENSP00000381736	9606.ENSP00000265462	0	0	0	0	0.321	0	0	0.304	0.508
ATP5A1	NDUFA9	9606.ENSP00000381736	9606.ENSP00000266544	0.042	0	0	0	0.683	0.318	0	0.71	0.932
ATP5A1	UQCRC2	9606.ENSP00000381736	9606.ENSP00000268379	0	0	0	0	0.863	0.534	0	0.854	0.989
ATP5A1	NDUFB10	9606.ENSP00000381736	9606.ENSP00000268668	0	0	0	0	0.234	0.129	0	0.369	0.542
ATP5A1	BCKDHA	9606.ENSP00000381736	9606.ENSP00000269980	0	0	0	0	0.167	0.162	0	0.251	0.431
ATP5A1	NDUFS6	9606.ENSP00000381736	9606.ENSP00000274137	0	0	0	0	0.09	0	0	0.391	0.422
ATP5A1	NDUFB11	9606.ENSP00000381736	9606.ENSP00000276062	0	0	0	0	0.169	0	0	0.323	0.413
ATP5A1	NDUFB9	9606.ENSP00000381736	9606.ENSP00000276689	0	0	0	0	0.452	0	0	0.446	0.683
ATP5A1	GLUD1	9606.ENSP00000381736	9606.ENSP00000277865	0.042	0	0	0	0.251	0	0	0.33	0.477
ATP5A1	DLAT	9606.ENSP00000381736	9606.ENSP00000280346	0.059	0	0	0	0.299	0.694	0	0.532	0.893
ATP5A1	SLC25A4	9606.ENSP00000381736	9606.ENSP00000281456	0	0	0	0	0.591	0.394	0.9	0.426	0.983
ATP5A1	TOMM70A	9606.ENSP00000381736	9606.ENSP00000284320	0	0	0	0	0.165	0.118	0.9	0.208	0.933
ATP5A1	ATP5G3	9606.ENSP00000381736	9606.ENSP00000284727	0.154	0	0	0	0.859	0.788	0.6	0.634	0.995
ATP5A1	COX6A2	9606.ENSP00000381736	9606.ENSP00000287490	0	0	0	0	0.167	0.117	0	0.281	0.425
ATP5A1	MRPL17	9606.ENSP00000381736	9606.ENSP00000288937	0.272	0	0	0	0.584	0.186	0	0.489	0.857
ATP5A1	ATP5O	9606.ENSP00000381736	9606.ENSP00000290299	0.219	0	0	0	0.995	0.946	0.9	0.791	0.999
ATP5A1	ATP5J2	9606.ENSP00000381736	9606.ENSP00000292475	0	0	0	0	0.937	0.98	0.9	0.501	0.999
ATP5A1	COX7A1	9606.ENSP00000381736	9606.ENSP00000292907	0	0	0	0	0.065	0	0	0.394	0.41
ATP5A1	PDHA2	9606.ENSP00000381736	9606.ENSP00000295266	0	0	0	0	0.146	0.236	0	0.181	0.418
ATP5A1	NDUFS4	9606.ENSP00000381736	9606.ENSP00000296684	0	0	0	0	0.213	0.399	0	0.404	0.693
ATP5A1	HSPA9	9606.ENSP00000381736	9606.ENSP00000297185	0	0	0	0	0.154	0.366	0.9	0.646	0.978
ATP5A1	NDUFB8	9606.ENSP00000381736	9606.ENSP00000299166	0	0	0	0	0.254	0	0	0.705	0.771
ATP5A1	IDH3A	9606.ENSP00000381736	9606.ENSP00000299518	0.084	0	0	0	0.763	0.348	0	0.463	0.914
ATP5A1	ATP5L	9606.ENSP00000381736	9606.ENSP00000300688	0	0	0	0	0.386	0.934	0.9	0.634	0.998
ATP5A1	ATP5H	9606.ENSP00000381736	9606.ENSP00000301587	0	0	0	0	0.828	0.99	0.9	0.793	0.999
ATP5A1	ATP5I	9606.ENSP00000381736	9606.ENSP00000306003	0	0	0	0	0.382	0.982	0.9	0.502	0.999
ATP5A1	UQCRFS1	9606.ENSP00000381736	9606.ENSP00000306397	0	0	0	0	0.85	0.353	0	0.769	0.975
ATP5A1	PDHB	9606.ENSP00000381736	9606.ENSP00000307241	0	0	0	0	0.666	0.394	0	0.329	0.852
ATP5A1	CYCS	9606.ENSP00000381736	9606.ENSP00000307786	0	0	0	0	0.197	0.314	0	0.525	0.715
ATP5A1	UQCRH	9606.ENSP00000381736	9606.ENSP00000309565	0	0	0	0	0.336	0.212	0	0.486	0.707
ATP5A1	NDUFS8	9606.ENSP00000381736	9606.ENSP00000315774	0.162	0	0	0	0.252	0.252	0	0.647	0.812
ATP5A1	CYC1	9606.ENSP00000381736	9606.ENSP00000317159	0	0	0	0	0.85	0.503	0.9	0.392	0.994
ATP5A1	COX5A	9606.ENSP00000381736	9606.ENSP00000317780	0	0	0	0	0.612	0.386	0	0.786	0.944
ATP5A1	SHMT1	9606.ENSP00000381736	9606.ENSP00000318868	0.219	0	0	0	0.224	0.275	0	0.297	0.649
ATP5A1	PKM	9606.ENSP00000381736	9606.ENSP00000320171	0	0	0	0	0.146	0	0	0.329	0.402
ATP5A1	TIMM22	9606.ENSP00000381736	9606.ENSP00000320236	0	0	0	0	0.056	0.077	0.9	0.053	0.906
ATP5A1	TALDO1	9606.ENSP00000381736	9606.ENSP00000321259	0.291	0	0	0	0.091	0	0	0.416	0.591
ATP5A1	NDUFV1	9606.ENSP00000381736	9606.ENSP00000322450	0	0	0	0	0.704	0.247	0	0.61	0.905
ATP5A1	HADHB	9606.ENSP00000381736	9606.ENSP00000325136	0	0	0	0	0.466	0.116	0	0.285	0.633
ATP5A1	MDH2	9606.ENSP00000381736	9606.ENSP00000327070	0.089	0	0	0	0.835	0.46	0	0.61	0.964
ATP5A1	NDUFV2	9606.ENSP00000381736	9606.ENSP00000327268	0	0	0	0	0.516	0	0	0.539	0.767
ATP5A1	NDUFA12	9606.ENSP00000381736	9606.ENSP00000330737	0	0	0	0	0.289	0	0	0.329	0.503
ATP5A1	IDH2	9606.ENSP00000381736	9606.ENSP00000331897	0	0	0	0	0.165	0.056	0	0.331	0.427
ATP5A1	UQCR10	9606.ENSP00000381736	9606.ENSP00000332887	0	0	0	0	0.156	0.349	0	0.436	0.663
ATP5A1	SHMT2	9606.ENSP00000381736	9606.ENSP00000333667	0.219	0	0	0	0.23	0.15	0	0.31	0.6
ATP5A1	DLST	9606.ENSP00000381736	9606.ENSP00000335304	0.059	0	0	0	0.578	0.252	0	0.273	0.755
ATP5A1	NDUFA4	9606.ENSP00000381736	9606.ENSP00000339720	0	0	0	0	0.12	0.397	0	0.46	0.689
ATP5A1	MRPL20	9606.ENSP00000381736	9606.ENSP00000341082	0	0	0	0	0.158	0	0	0.545	0.6
ATP5A1	CS	9606.ENSP00000381736	9606.ENSP00000342056	0	0	0	0	0.755	0	0.9	0.602	0.989
ATP5A1	ETFB	9606.ENSP00000381736	9606.ENSP00000346173	0	0	0	0	0.165	0.255	0	0.455	0.632
ATP5A1	NDUFV3	9606.ENSP00000381736	9606.ENSP00000346196	0	0	0	0	0.062	0.347	0	0.294	0.53
ATP5A1	ATP5C1	9606.ENSP00000381736	9606.ENSP00000349142	0.295	0	0.436	0	0.954	0.992	0.9	0.932	0.999
ATP5A1	GFPT1	9606.ENSP00000381736	9606.ENSP00000349860	0.219	0	0	0	0.064	0	0	0.328	0.466
ATP5A1	DNA2	9606.ENSP00000381736	9606.ENSP00000351185	0.058	0	0	0	0.054	0.788	0	0	0.794
ATP5A1	MT-CO1	9606.ENSP00000381736	9606.ENSP00000354499	0	0	0	0	0.38	0	0	0.772	0.852
ATP5A1	MT-CYB	9606.ENSP00000381736	9606.ENSP00000354554	0	0	0	0	0.108	0	0	0.698	0.719
ATP5A1	MT-ATP6	9606.ENSP00000381736	9606.ENSP00000354632	0.295	0	0	0	0.663	0.937	0.9	0.762	0.999
ATP5A1	MT-ND1	9606.ENSP00000381736	9606.ENSP00000354687	0.247	0	0	0	0.119	0	0	0.545	0.672
ATP5A1	MT-ND4L	9606.ENSP00000381736	9606.ENSP00000354728	0	0	0	0	0.072	0	0	0.42	0.438
ATP5A1	MT-ND5	9606.ENSP00000381736	9606.ENSP00000354813	0.131	0	0	0	0.073	0	0	0.383	0.46
ATP5A1	MT-CO2	9606.ENSP00000381736	9606.ENSP00000354876	0	0.299	0	0	0.452	0	0	0.722	0.884
ATP5A1	MT-ND4	9606.ENSP00000381736	9606.ENSP00000354961	0.187	0	0	0	0.113	0	0	0.538	0.638
ATP5A1	MT-CO3	9606.ENSP00000381736	9606.ENSP00000354982	0	0	0	0	0.187	0	0	0.496	0.573
ATP5A1	MT-ND2	9606.ENSP00000381736	9606.ENSP00000355046	0.131	0	0	0	0.063	0	0	0.447	0.51
ATP5A1	MT-ND3	9606.ENSP00000381736	9606.ENSP00000355206	0.235	0	0	0	0.091	0	0	0.459	0.591
ATP5A1	MT-ATP8	9606.ENSP00000381736	9606.ENSP00000355265	0	0	0	0	0.094	0.855	0.9	0.341	0.99
ATP5A1	FH	9606.ENSP00000381736	9606.ENSP00000355518	0	0	0	0	0.84	0.056	0	0.473	0.913
ATP5A1	TOMM20	9606.ENSP00000381736	9606.ENSP00000355566	0	0	0	0	0.214	0.117	0.9	0.517	0.962
ATP5A1	SDHC	9606.ENSP00000381736	9606.ENSP00000356953	0.188	0	0	0	0.514	0.12	0	0.475	0.793
ATP5A1	NDUFS2	9606.ENSP00000381736	9606.ENSP00000356972	0.228	0	0	0	0.767	0.694	0	0.668	0.979
ATP5A1	ATP5F1	9606.ENSP00000381736	9606.ENSP00000358737	0	0	0	0	0.991	0.998	0.9	0.834	0.999
ATP5A1	USMG5	9606.ENSP00000381736	9606.ENSP00000358840	0	0	0	0	0.364	0.826	0.72	0.254	0.973
ATP5A1	COX7A2	9606.ENSP00000381736	9606.ENSP00000359098	0	0	0	0	0.212	0	0	0.395	0.503
ATP5A1	DBT	9606.ENSP00000381736	9606.ENSP00000359151	0.059	0	0	0	0.238	0.252	0	0.222	0.527
ATP5A1	PMPCA	9606.ENSP00000381736	9606.ENSP00000360782	0	0	0	0	0.436	0.433	0	0.304	0.758
ATP5A1	VDAC2	9606.ENSP00000381736	9606.ENSP00000361635	0	0	0	0	0.513	0.439	0	0.521	0.858
ATP5A1	NDUFA8	9606.ENSP00000381736	9606.ENSP00000362873	0	0	0	0	0.229	0.403	0	0.441	0.72
ATP5A1	CISD1	9606.ENSP00000381736	9606.ENSP00000363041	0	0	0	0	0.124	0.358	0	0.042	0.414
ATP5A1	OGDHL	9606.ENSP00000381736	9606.ENSP00000363216	0.17	0	0	0	0.651	0.151	0	0.33	0.813
ATP5A1	SDHB	9606.ENSP00000381736	9606.ENSP00000364649	0.193	0	0	0	0.447	0.353	0	0.772	0.925
ATP5A1	SDHD	9606.ENSP00000381736	9606.ENSP00000364699	0	0	0	0	0.488	0	0	0.31	0.632
ATP5A1	COX4I2	9606.ENSP00000381736	9606.ENSP00000365243	0	0	0	0	0.184	0.553	0	0.533	0.814
ATP5A1	SUCLA2	9606.ENSP00000381736	9606.ENSP00000367923	0.07	0	0	0	0.371	0.522	0	0.471	0.832
ATP5A1	UQCRQ	9606.ENSP00000381736	9606.ENSP00000367939	0	0	0	0	0.453	0.247	0	0.326	0.698
ATP5A1	PDHA1	9606.ENSP00000381736	9606.ENSP00000369134	0	0	0	0	0.174	0.386	0	0.507	0.728
ATP5A1	NDUFB6	9606.ENSP00000381736	9606.ENSP00000369176	0	0	0	0	0.225	0.348	0	0.255	0.591
ATP5A1	IDH3B	9606.ENSP00000381736	9606.ENSP00000370223	0.084	0	0	0	0.356	0.248	0	0.315	0.655
ATP5A1	GLDC	9606.ENSP00000381736	9606.ENSP00000370737	0	0	0	0	0	0	0	0.423	0.422
ATP5A1	SIRT3	9606.ENSP00000381736	9606.ENSP00000372191	0	0	0	0	0.087	0.374	0	0.257	0.538
ATP5A1	HSPD1	9606.ENSP00000381736	9606.ENSP00000373620	0	0	0	0	0.238	0.154	0.9	0.576	0.969
ATP5A1	ATP5G1	9606.ENSP00000381736	9606.ENSP00000377033	0.154	0	0	0	0.596	0.941	0.72	0.635	0.997
ATP5A1	SUCLG1	9606.ENSP00000381736	9606.ENSP00000377446	0.111	0	0	0	0.771	0.348	0	0.535	0.93
ATP5A1	NDUFA11	9606.ENSP00000381736	9606.ENSP00000389160	0	0	0	0	0.102	0	0	0.369	0.409
ATP5A1	PRIM2	9606.ENSP00000381736	9606.ENSP00000484105	0	0	0	0	0.219	0	0	0.307	0.436
ATP5A1	NDUFA13	9606.ENSP00000381736	9606.ENSP00000423673	0	0	0	0	0.186	0.241	0	0.182	0.45
ATP5A1	COX7C	9606.ENSP00000381736	9606.ENSP00000425759	0	0	0	0	0.227	0	0	0.322	0.454
ATP5A1	COX7B	9606.ENSP00000381736	9606.ENSP00000417656	0	0	0	0	0.098	0	0	0.465	0.497
ATP5A1	ETFDH	9606.ENSP00000381736	9606.ENSP00000426638	0	0	0	0	0.084	0	0	0.509	0.531
ATP5A1	COX6C	9606.ENSP00000381736	9606.ENSP00000428895	0	0	0	0	0.19	0.128	0	0.391	0.532
ATP5A1	SOD2	9606.ENSP00000381736	9606.ENSP00000446252	0.042	0	0	0	0.136	0	0	0.481	0.533
ATP5A1	NDUFB2	9606.ENSP00000381736	9606.ENSP00000419087	0	0	0	0	0.178	0.128	0	0.408	0.539
ATP5A1	PHB2	9606.ENSP00000381736	9606.ENSP00000441875	0	0	0	0	0.216	0.221	0	0.307	0.541
ATP5A1	UQCRHL	9606.ENSP00000381736	9606.ENSP00000485401	0	0	0	0	0.248	0.212	0	0.292	0.543
ATP5A1	NDUFA6	9606.ENSP00000381736	9606.ENSP00000418842	0	0	0	0	0.209	0	0	0.495	0.584
ATP5A1	SUCLG2	9606.ENSP00000381736	9606.ENSP00000419325	0.07	0	0	0	0.21	0.239	0	0.372	0.602
ATP5A1	PARK7	9606.ENSP00000381736	9606.ENSP00000418770	0	0	0	0	0.42	0.243	0	0.271	0.652
ATP5A1	ENSP00000446743	9606.ENSP00000381736	9606.ENSP00000446743	0	0	0	0	0.48	0	0	0.419	0.684
ATP5A1	NDUFA5	9606.ENSP00000381736	9606.ENSP00000417142	0	0	0	0	0.207	0.348	0	0.487	0.711
ATP5A1	OXA1L	9606.ENSP00000381736	9606.ENSP00000483491	0.216	0	0	0	0.247	0.369	0	0.425	0.757
ATP5A1	UQCRB	9606.ENSP00000381736	9606.ENSP00000430494	0	0	0	0	0.184	0.128	0	0.713	0.778
ATP5A1	NDUFAB1	9606.ENSP00000381736	9606.ENSP00000458770	0.042	0	0	0	0.214	0.406	0	0.636	0.816
ATP5A1	NDUFS1	9606.ENSP00000381736	9606.ENSP00000392709	0.111	0	0	0	0.482	0.153	0	0.707	0.87
ATP5A1	MDH1	9606.ENSP00000381736	9606.ENSP00000438144	0.089	0	0	0	0.702	0.15	0	0.506	0.871
ATP5A1	VDAC3	9606.ENSP00000381736	9606.ENSP00000428845	0	0	0	0	0.563	0.439	0	0.522	0.873
ATP5A1	ETFA	9606.ENSP00000381736	9606.ENSP00000452762	0	0	0	0	0.414	0.643	0	0.47	0.879
ATP5A1	TOMM40	9606.ENSP00000381736	9606.ENSP00000410339	0	0	0	0	0.064	0	0.9	0.073	0.905
ATP5A1	COX4I1	9606.ENSP00000381736	9606.ENSP00000457513	0	0	0	0	0.359	0.693	0	0.649	0.924
ATP5A1	ATP5L2	9606.ENSP00000381736	9606.ENSP00000421076	0	0	0	0	0.154	0.788	0.54	0.303	0.934
ATP5A1	BCS1L	9606.ENSP00000381736	9606.ENSP00000413908	0	0	0	0	0.071	0.249	0.9	0.292	0.944
ATP5A1	ENSP00000394107	9606.ENSP00000381736	9606.ENSP00000394107	0.219	0	0	0	0.627	0.789	0	0.494	0.964
ATP5A1	ATP5J	9606.ENSP00000381736	9606.ENSP00000389649	0	0	0	0	0.297	0.955	0.9	0.584	0.998
ATP5B	COX15	9606.ENSP00000262030	9606.ENSP00000016171	0	0	0	0	0.172	0	0	0.452	0.527
ATP5B	UQCRC1	9606.ENSP00000262030	9606.ENSP00000203407	0	0	0	0	0.843	0.405	0	0.68	0.967
ATP5B	DLD	9606.ENSP00000262030	9606.ENSP00000205402	0.07	0.008	0	0	0.483	0	0	0.324	0.647
ATP5B	ATP5D	9606.ENSP00000262030	9606.ENSP00000215375	0.119	0	0	0	0.907	0.992	0.9	0.909	0.999
ATP5B	HSCB	9606.ENSP00000262030	9606.ENSP00000216027	0	0	0	0	0	0	0.5	0	0.499
ATP5B	TOMM22	9606.ENSP00000262030	9606.ENSP00000216034	0	0	0	0	0.129	0.453	0.9	0.478	0.971
ATP5B	IDH3G	9606.ENSP00000262030	9606.ENSP00000217901	0.055	0	0	0	0.562	0.353	0.9	0.328	0.978
ATP5B	GSR	9606.ENSP00000262030	9606.ENSP00000221130	0.07	0	0	0	0.237	0	0	0.222	0.4
ATP5B	OGDH	9606.ENSP00000262030	9606.ENSP00000222673	0.07	0	0	0	0.648	0.128	0	0.529	0.847
ATP5B	TPI1	9606.ENSP00000262030	9606.ENSP00000229270	0.042	0	0	0	0.156	0	0	0.655	0.696
ATP5B	COX6A1	9606.ENSP00000262030	9606.ENSP00000229379	0	0	0	0	0.206	0.219	0	0.338	0.554
ATP5B	NDUFS7	9606.ENSP00000262030	9606.ENSP00000233627	0.112	0	0	0	0.319	0.128	0	0.614	0.77
ATP5B	NDUFB3	9606.ENSP00000262030	9606.ENSP00000237889	0	0	0	0	0.142	0	0	0.379	0.444
ATP5B	ATP5E	9606.ENSP00000262030	9606.ENSP00000243997	0	0	0	0	0.134	0.941	0.9	0.798	0.998
ATP5B	GOT2	9606.ENSP00000262030	9606.ENSP00000245206	0	0	0	0	0.705	0	0	0.266	0.774
ATP5B	COX6B1	9606.ENSP00000262030	9606.ENSP00000246554	0	0	0	0	0.284	0.348	0	0.48	0.736
ATP5B	TRAP1	9606.ENSP00000262030	9606.ENSP00000246957	0	0	0	0	0.124	0.342	0	0.413	0.632
ATP5B	PMPCB	9606.ENSP00000262030	9606.ENSP00000249269	0	0	0	0	0.78	0.12	0.9	0.386	0.986
ATP5B	NDUFA2	9606.ENSP00000262030	9606.ENSP00000252102	0	0	0	0	0.1	0.13	0	0.387	0.478
ATP5B	NDUFA10	9606.ENSP00000262030	9606.ENSP00000252711	0	0	0	0	0.281	0.348	0	0.517	0.754
ATP5B	COX5B	9606.ENSP00000262030	9606.ENSP00000258424	0	0	0	0	0.872	0.128	0	0.781	0.973
ATP5B	NDUFB5	9606.ENSP00000262030	9606.ENSP00000259037	0	0	0	0	0.188	0	0	0.461	0.544
ATP5B	FDX1	9606.ENSP00000262030	9606.ENSP00000260270	0	0	0	0	0.077	0.433	0	0.192	0.54
ATP5B	COX10	9606.ENSP00000262030	9606.ENSP00000261643	0	0	0	0	0.145	0.056	0	0.333	0.415
ATP5B	NDUFA13	9606.ENSP00000262030	9606.ENSP00000423673	0	0	0	0	0.237	0	0	0.246	0.4
ATP5B	SURF1	9606.ENSP00000262030	9606.ENSP00000361042	0	0	0	0	0.097	0.107	0	0.319	0.403
ATP5B	NDUFA1	9606.ENSP00000262030	9606.ENSP00000360492	0	0	0	0	0.115	0	0	0.354	0.404
ATP5B	NDUFAB1	9606.ENSP00000262030	9606.ENSP00000458770	0	0	0	0	0.214	0	0	0.287	0.416
ATP5B	LDHD	9606.ENSP00000262030	9606.ENSP00000300051	0	0	0	0	0.062	0	0.3	0.185	0.418
ATP5B	MT-ND5	9606.ENSP00000262030	9606.ENSP00000354813	0.07	0	0	0	0.091	0	0	0.369	0.42
ATP5B	NDUFB2	9606.ENSP00000262030	9606.ENSP00000419087	0	0	0	0	0.129	0	0	0.366	0.425
ATP5B	MT-CO3	9606.ENSP00000262030	9606.ENSP00000354982	0	0	0	0	0.139	0.133	0	0.294	0.427
ATP5B	COX6B2	9606.ENSP00000262030	9606.ENSP00000467266	0	0	0	0	0.183	0.256	0	0.139	0.43
ATP5B	GLDC	9606.ENSP00000262030	9606.ENSP00000370737	0	0	0	0	0	0	0	0.433	0.433
ATP5B	NDUFA7	9606.ENSP00000262030	9606.ENSP00000301457	0	0	0	0	0.123	0.115	0	0.335	0.439
ATP5B	NDUFS5	9606.ENSP00000262030	9606.ENSP00000362060	0	0	0	0	0.186	0.129	0	0.274	0.44
ATP5B	NDUFA6	9606.ENSP00000262030	9606.ENSP00000418842	0	0	0	0	0.191	0.129	0	0.273	0.444
ATP5B	NDUFB6	9606.ENSP00000262030	9606.ENSP00000369176	0	0	0	0	0.224	0	0	0.316	0.447
ATP5B	NDUFC2	9606.ENSP00000262030	9606.ENSP00000281031	0	0	0	0	0.247	0	0	0.296	0.448
ATP5B	GLUD1	9606.ENSP00000262030	9606.ENSP00000277865	0	0	0	0	0.165	0.062	0	0.358	0.454
ATP5B	NDUFA3	9606.ENSP00000262030	9606.ENSP00000418438	0	0	0	0	0.154	0.128	0	0.319	0.454
ATP5B	PARK7	9606.ENSP00000262030	9606.ENSP00000418770	0	0	0	0	0.233	0.176	0	0.216	0.462
ATP5B	COX6A2	9606.ENSP00000262030	9606.ENSP00000287490	0	0	0	0	0.186	0.249	0	0.212	0.476
ATP5B	ETFB	9606.ENSP00000262030	9606.ENSP00000346173	0	0	0	0	0.127	0	0	0.426	0.477
ATP5B	SOD2	9606.ENSP00000262030	9606.ENSP00000446252	0	0	0	0	0.167	0	0	0.405	0.483
ATP5B	ETFA	9606.ENSP00000262030	9606.ENSP00000452762	0	0	0	0	0.25	0	0	0.342	0.485
ATP5B	NDUFS6	9606.ENSP00000262030	9606.ENSP00000274137	0	0	0	0	0.145	0.128	0	0.365	0.485
ATP5B	SOD1	9606.ENSP00000262030	9606.ENSP00000270142	0	0	0	0	0.131	0.056	0	0.433	0.495
ATP5B	MT-ND4	9606.ENSP00000262030	9606.ENSP00000354961	0.077	0	0	0	0.155	0	0	0.412	0.501
ATP5B	MT-ND3	9606.ENSP00000262030	9606.ENSP00000355206	0.111	0	0	0	0.086	0	0	0.439	0.504
ATP5B	UQCR11	9606.ENSP00000262030	9606.ENSP00000467262	0	0	0	0	0.144	0	0	0.446	0.506
ATP5B	SDHD	9606.ENSP00000262030	9606.ENSP00000364699	0	0	0	0	0.205	0	0	0.404	0.506
ATP5B	PKM	9606.ENSP00000262030	9606.ENSP00000320171	0	0	0	0	0.104	0	0	0.481	0.516
ATP5B	UQCR10	9606.ENSP00000262030	9606.ENSP00000332887	0	0	0	0	0.279	0.058	0	0.349	0.52
ATP5B	SIRT3	9606.ENSP00000262030	9606.ENSP00000372191	0	0	0	0	0.119	0.19	0	0.39	0.527
ATP5B	NDUFA5	9606.ENSP00000262030	9606.ENSP00000417142	0	0	0	0	0.146	0.128	0	0.416	0.527
ATP5B	DLAT	9606.ENSP00000262030	9606.ENSP00000280346	0.052	0	0	0	0.325	0	0	0.324	0.53
ATP5B	MT-ND2	9606.ENSP00000262030	9606.ENSP00000355046	0.07	0	0	0	0.065	0	0	0.509	0.536
ATP5B	MRPL20	9606.ENSP00000262030	9606.ENSP00000341082	0	0	0	0	0.144	0	0	0.481	0.536
ATP5B	COA6	9606.ENSP00000262030	9606.ENSP00000355572	0	0	0	0	0.189	0.246	0	0.324	0.551
ATP5B	SDHC	9606.ENSP00000262030	9606.ENSP00000356953	0.075	0	0	0	0.319	0	0	0.352	0.556
ATP5B	COX8A	9606.ENSP00000262030	9606.ENSP00000321260	0	0	0	0	0.242	0	0	0.439	0.557
ATP5B	NDUFB10	9606.ENSP00000262030	9606.ENSP00000268668	0	0	0	0	0.281	0.128	0	0.367	0.569
ATP5B	HADHB	9606.ENSP00000262030	9606.ENSP00000325136	0	0	0	0	0.446	0.075	0	0.241	0.577
ATP5B	COX6C	9606.ENSP00000262030	9606.ENSP00000428895	0	0	0	0	0.158	0	0	0.522	0.581
ATP5B	MT-CO1	9606.ENSP00000262030	9606.ENSP00000354499	0	0	0	0	0.147	0	0	0.531	0.583
ATP5B	NDUFV2	9606.ENSP00000262030	9606.ENSP00000327268	0	0	0	0	0.3	0	0	0.432	0.586
ATP5B	COX7C	9606.ENSP00000262030	9606.ENSP00000425759	0	0	0	0	0.298	0.198	0	0.332	0.591
ATP5B	NDUFA8	9606.ENSP00000262030	9606.ENSP00000362873	0	0	0	0	0.31	0.129	0	0.39	0.601
ATP5B	COX4I2	9606.ENSP00000262030	9606.ENSP00000365243	0	0	0	0	0.233	0	0	0.502	0.602
ATP5B	PDHA1	9606.ENSP00000262030	9606.ENSP00000369134	0	0	0	0	0.216	0.129	0	0.485	0.617
ATP5B	PRDX5	9606.ENSP00000262030	9606.ENSP00000265462	0	0	0	0	0.38	0	0	0.413	0.62
ATP5B	SUCLA2	9606.ENSP00000262030	9606.ENSP00000367923	0.052	0	0	0	0.311	0	0	0.466	0.621
ATP5B	MT-ND1	9606.ENSP00000262030	9606.ENSP00000354687	0.111	0	0	0	0.134	0	0	0.555	0.627
ATP5B	OGDHL	9606.ENSP00000262030	9606.ENSP00000363216	0.07	0	0	0	0.513	0	0	0.26	0.635
ATP5B	CYCS	9606.ENSP00000262030	9606.ENSP00000307786	0	0	0	0	0.191	0.244	0	0.488	0.66
ATP5B	FXN	9606.ENSP00000262030	9606.ENSP00000366482	0	0	0	0	0.183	0	0.5	0.251	0.667
ATP5B	UQCRQ	9606.ENSP00000262030	9606.ENSP00000367939	0	0	0	0	0.311	0.316	0	0.361	0.673
ATP5B	NDUFA4	9606.ENSP00000262030	9606.ENSP00000339720	0	0	0	0	0.151	0.425	0	0.398	0.681
ATP5B	UQCRH	9606.ENSP00000262030	9606.ENSP00000309565	0	0	0	0	0.381	0.227	0	0.387	0.681
ATP5B	PRDX1	9606.ENSP00000262030	9606.ENSP00000262746	0	0	0	0	0.218	0.243	0	0.509	0.684
ATP5B	MT-CO2	9606.ENSP00000262030	9606.ENSP00000354876	0	0	0	0	0.214	0.2	0	0.539	0.685
ATP5B	COX11	9606.ENSP00000262030	9606.ENSP00000299335	0	0	0	0	0.083	0	0	0.678	0.692
ATP5B	MDH1	9606.ENSP00000262030	9606.ENSP00000438144	0.054	0	0	0	0.377	0.079	0	0.528	0.709
ATP5B	ENSP00000446743	9606.ENSP00000262030	9606.ENSP00000446743	0	0	0	0	0.471	0.234	0	0.359	0.717
ATP5B	MT-CYB	9606.ENSP00000262030	9606.ENSP00000354554	0	0	0	0	0.112	0	0	0.718	0.739
ATP5B	NDUFS8	9606.ENSP00000262030	9606.ENSP00000315774	0.079	0	0	0	0.286	0.319	0	0.497	0.745
ATP5B	COX4I1	9606.ENSP00000262030	9606.ENSP00000457513	0	0	0	0	0.392	0.115	0	0.592	0.761
ATP5B	UQCRB	9606.ENSP00000262030	9606.ENSP00000430494	0	0	0	0	0.469	0	0	0.572	0.763
ATP5B	TMEM126B	9606.ENSP00000262030	9606.ENSP00000351737	0	0	0	0	0	0	0	0.764	0.764
ATP5B	FH	9606.ENSP00000262030	9606.ENSP00000355518	0	0	0	0	0.681	0.056	0	0.309	0.774
ATP5B	PHB2	9606.ENSP00000262030	9606.ENSP00000441875	0	0	0	0	0.268	0.141	0	0.675	0.778
ATP5B	COX7A2	9606.ENSP00000262030	9606.ENSP00000359098	0	0	0	0	0.189	0.129	0	0.733	0.795
ATP5B	NDUFB8	9606.ENSP00000262030	9606.ENSP00000299166	0	0	0	0	0.307	0.128	0.3	0.574	0.796
ATP5B	VDAC3	9606.ENSP00000262030	9606.ENSP00000428845	0	0	0	0	0.577	0.286	0	0.389	0.799
ATP5B	VDAC2	9606.ENSP00000262030	9606.ENSP00000361635	0	0	0	0	0.592	0.285	0	0.416	0.815
ATP5B	DLST	9606.ENSP00000262030	9606.ENSP00000335304	0.052	0	0	0	0.727	0.271	0	0.159	0.82
ATP5B	NDUFB9	9606.ENSP00000262030	9606.ENSP00000276689	0	0	0	0	0.207	0.683	0	0.364	0.826
ATP5B	OXA1L	9606.ENSP00000262030	9606.ENSP00000483491	0.075	0	0	0	0.192	0.429	0	0.651	0.831
ATP5B	IDH3B	9606.ENSP00000262030	9606.ENSP00000370223	0.055	0	0	0	0.62	0.247	0	0.453	0.832
ATP5B	VDAC1	9606.ENSP00000262030	9606.ENSP00000265333	0	0	0	0	0.556	0.321	0	0.554	0.854
ATP5B	PDHB	9606.ENSP00000262030	9606.ENSP00000307241	0	0	0	0	0.531	0.128	0	0.679	0.857
ATP5B	IDH3A	9606.ENSP00000262030	9606.ENSP00000299518	0.055	0	0	0	0.679	0.128	0	0.54	0.862
ATP5B	NDUFA12	9606.ENSP00000262030	9606.ENSP00000330737	0	0	0	0	0.404	0.721	0	0.353	0.883
ATP5B	NDUFA9	9606.ENSP00000262030	9606.ENSP00000266544	0	0	0	0	0.721	0.318	0	0.456	0.887
ATP5B	NDUFS3	9606.ENSP00000262030	9606.ENSP00000263774	0.111	0	0	0	0.36	0.434	0	0.705	0.892
ATP5B	HSPA9	9606.ENSP00000262030	9606.ENSP00000297185	0	0	0	0	0.202	0.184	0.6	0.668	0.902
ATP5B	SDHB	9606.ENSP00000262030	9606.ENSP00000364649	0.078	0	0	0	0.535	0.403	0	0.671	0.904
ATP5B	BCS1L	9606.ENSP00000262030	9606.ENSP00000413908	0	0	0	0	0.082	0.059	0.9	0.218	0.923
ATP5B	HSPD1	9606.ENSP00000262030	9606.ENSP00000373620	0.046	0	0	0	0.507	0.128	0.5	0.69	0.924
ATP5B	TIMM22	9606.ENSP00000262030	9606.ENSP00000320236	0	0	0	0	0.173	0	0.9	0.158	0.924
ATP5B	NDUFS1	9606.ENSP00000262030	9606.ENSP00000392709	0.051	0	0	0	0.491	0.519	0	0.71	0.924
ATP5B	ENSP00000394107	9606.ENSP00000262030	9606.ENSP00000394107	0.078	0	0	0	0.295	0.788	0	0.541	0.928
ATP5B	ATP5L2	9606.ENSP00000262030	9606.ENSP00000421076	0	0	0	0	0.241	0.788	0.54	0.357	0.946
ATP5B	TOMM70A	9606.ENSP00000262030	9606.ENSP00000284320	0	0	0	0	0.076	0.058	0.9	0.454	0.946
ATP5B	TOMM40	9606.ENSP00000262030	9606.ENSP00000410339	0	0	0	0	0.123	0.057	0.9	0.481	0.951
ATP5B	SUCLG1	9606.ENSP00000262030	9606.ENSP00000377446	0.055	0	0	0	0.882	0.349	0	0.428	0.953
ATP5B	NDUFV1	9606.ENSP00000262030	9606.ENSP00000322450	0	0	0	0	0.848	0.128	0	0.706	0.957
ATP5B	TOMM20	9606.ENSP00000262030	9606.ENSP00000355566	0	0	0	0	0.094	0	0.9	0.581	0.958
ATP5B	PMPCA	9606.ENSP00000262030	9606.ENSP00000360782	0	0	0	0	0.185	0.117	0.9	0.524	0.961
ATP5B	SDHA	9606.ENSP00000262030	9606.ENSP00000264932	0.049	0	0	0	0.851	0	0	0.782	0.966
ATP5B	COX5A	9606.ENSP00000262030	9606.ENSP00000317780	0	0	0	0	0.871	0.398	0	0.681	0.973
ATP5B	UQCRFS1	9606.ENSP00000262030	9606.ENSP00000306397	0	0	0	0	0.887	0.363	0	0.707	0.977
ATP5B	MDH2	9606.ENSP00000262030	9606.ENSP00000327070	0.054	0	0	0	0.829	0.462	0	0.784	0.978
ATP5B	USMG5	9606.ENSP00000262030	9606.ENSP00000358840	0	0	0	0	0.523	0.866	0.72	0.146	0.982
ATP5B	NDUFS2	9606.ENSP00000262030	9606.ENSP00000356972	0.111	0	0	0	0.843	0.696	0	0.647	0.983
ATP5B	SLC25A4	9606.ENSP00000262030	9606.ENSP00000281456	0	0	0	0	0.612	0.369	0.9	0.545	0.987
ATP5B	UQCRC2	9606.ENSP00000262030	9606.ENSP00000268379	0	0	0	0	0.894	0.681	0	0.736	0.99
ATP5B	CS	9606.ENSP00000262030	9606.ENSP00000342056	0	0	0	0	0.757	0.319	0.9	0.597	0.992
ATP5B	MT-ATP8	9606.ENSP00000262030	9606.ENSP00000355265	0	0	0	0	0.089	0.881	0.9	0.387	0.992
ATP5B	ATP5G3	9606.ENSP00000262030	9606.ENSP00000284727	0.069	0	0	0	0.841	0.809	0.6	0.673	0.995
ATP5B	ATP5G1	9606.ENSP00000262030	9606.ENSP00000377033	0.069	0	0	0	0.592	0.941	0.72	0.704	0.997
ATP5B	ATP5L	9606.ENSP00000262030	9606.ENSP00000300688	0	0	0	0	0.592	0.929	0.9	0.633	0.998
ATP5B	ATP5I	9606.ENSP00000262030	9606.ENSP00000306003	0	0	0	0	0.532	0.954	0.9	0.519	0.998
ATP5B	CYC1	9606.ENSP00000262030	9606.ENSP00000317159	0	0	0	0	0.895	0.397	0.9	0.751	0.998
ATP5B	ATP5C1	9606.ENSP00000262030	9606.ENSP00000349142	0.119	0	0.434	0	0.946	0.991	0.9	0.972	0.999
ATP5B	ATP5H	9606.ENSP00000262030	9606.ENSP00000301587	0	0	0	0	0.968	0.984	0.9	0.835	0.999
ATP5B	ATP5J2	9606.ENSP00000262030	9606.ENSP00000292475	0	0	0	0	0.947	0.978	0.9	0.476	0.999
ATP5B	MT-ATP6	9606.ENSP00000262030	9606.ENSP00000354632	0.119	0	0	0	0.441	0.937	0.9	0.732	0.999
ATP5B	ATP5O	9606.ENSP00000262030	9606.ENSP00000290299	0.078	0	0	0	0.998	0.971	0.9	0.792	0.999
ATP5B	ATP5F1	9606.ENSP00000262030	9606.ENSP00000358737	0	0	0	0	0.991	0.998	0.9	0.859	0.999
ATP5B	ATP5J	9606.ENSP00000262030	9606.ENSP00000389649	0	0	0	0	0.28	0.98	0.9	0.636	0.999
ATP5C1	COX15	9606.ENSP00000349142	9606.ENSP00000016171	0	0	0	0	0.094	0.062	0	0.483	0.523
ATP5C1	NDUFB4	9606.ENSP00000349142	9606.ENSP00000184266	0	0	0	0	0.25	0	0	0.333	0.479
ATP5C1	UQCRC1	9606.ENSP00000349142	9606.ENSP00000203407	0	0	0	0	0.841	0.522	0	0.567	0.964
ATP5C1	DLD	9606.ENSP00000349142	9606.ENSP00000205402	0.165	0	0	0	0.866	0.368	0	0.101	0.928
ATP5C1	ATP5D	9606.ENSP00000349142	9606.ENSP00000215375	0.295	0	0	0	0.928	0.986	0.9	0.912	0.999
ATP5C1	NDUFB7	9606.ENSP00000349142	9606.ENSP00000215565	0	0	0	0	0.817	0.368	0	0.167	0.895
ATP5C1	TOMM22	9606.ENSP00000349142	9606.ENSP00000216034	0	0	0	0	0.115	0.342	0	0.429	0.639
ATP5C1	IDH3G	9606.ENSP00000349142	9606.ENSP00000217901	0.088	0	0	0	0.364	0.369	0	0.128	0.638
ATP5C1	GSR	9606.ENSP00000349142	9606.ENSP00000221130	0.165	0	0	0	0.206	0.175	0	0.101	0.442
ATP5C1	OGDH	9606.ENSP00000349142	9606.ENSP00000222673	0.176	0	0	0	0.153	0.129	0	0.287	0.508
ATP5C1	PDHX	9606.ENSP00000349142	9606.ENSP00000227868	0.069	0	0	0	0.394	0	0	0.228	0.527
ATP5C1	COX6A1	9606.ENSP00000349142	9606.ENSP00000229379	0	0	0	0	0.389	0	0	0.288	0.546
ATP5C1	NDUFS7	9606.ENSP00000349142	9606.ENSP00000233627	0.259	0	0	0	0.806	0.404	0	0.597	0.96
ATP5C1	NDUFB3	9606.ENSP00000349142	9606.ENSP00000237889	0	0	0	0	0.72	0.364	0	0.37	0.878
ATP5C1	ATP5E	9606.ENSP00000349142	9606.ENSP00000243997	0	0	0	0	0.513	0.946	0.9	0.838	0.999
ATP5C1	COX6B1	9606.ENSP00000349142	9606.ENSP00000246554	0	0	0	0	0.537	0.35	0	0.461	0.823
ATP5C1	PMPCB	9606.ENSP00000349142	9606.ENSP00000249269	0	0	0	0	0.833	0.178	0	0.216	0.883
ATP5C1	NDUFA2	9606.ENSP00000349142	9606.ENSP00000252102	0	0	0	0	0.287	0	0	0.555	0.67
ATP5C1	NDUFA10	9606.ENSP00000349142	9606.ENSP00000252711	0	0	0	0	0.91	0.368	0	0.488	0.968
ATP5C1	COX5B	9606.ENSP00000349142	9606.ENSP00000258424	0	0	0	0	0.86	0	0	0.702	0.956
ATP5C1	NDUFB5	9606.ENSP00000349142	9606.ENSP00000259037	0	0	0	0	0.912	0	0	0.686	0.971
ATP5C1	COX10	9606.ENSP00000349142	9606.ENSP00000261643	0	0	0	0	0.145	0	0	0.33	0.403
ATP5C1	NDUFS3	9606.ENSP00000349142	9606.ENSP00000263774	0.245	0	0	0	0.907	0.438	0	0.542	0.979
ATP5C1	SDHA	9606.ENSP00000349142	9606.ENSP00000264932	0.088	0	0	0	0.576	0.365	0	0.605	0.89
ATP5C1	MRPL3	9606.ENSP00000349142	9606.ENSP00000264995	0	0	0	0	0.582	0	0	0.238	0.668
ATP5C1	VDAC1	9606.ENSP00000349142	9606.ENSP00000265333	0	0	0	0	0.545	0.684	0	0.288	0.888
ATP5C1	NDUFA9	9606.ENSP00000349142	9606.ENSP00000266544	0.042	0	0	0	0.924	0.399	0	0.422	0.971
ATP5C1	UQCRC2	9606.ENSP00000349142	9606.ENSP00000268379	0	0	0	0	0.946	0.53	0	0.573	0.988
ATP5C1	NDUFB10	9606.ENSP00000349142	9606.ENSP00000268668	0	0	0	0	0.86	0.35	0	0.249	0.925
ATP5C1	NDUFS6	9606.ENSP00000349142	9606.ENSP00000274137	0	0	0	0	0.363	0.368	0	0.395	0.735
ATP5C1	NDUFB11	9606.ENSP00000349142	9606.ENSP00000276062	0	0	0	0	0.817	0	0	0.21	0.849
ATP5C1	NDUFB9	9606.ENSP00000349142	9606.ENSP00000276689	0	0	0	0	0.9	0.616	0	0.563	0.981
ATP5C1	GLUD1	9606.ENSP00000349142	9606.ENSP00000277865	0.041	0	0	0	0.146	0	0	0.4	0.465
ATP5C1	DLAT	9606.ENSP00000349142	9606.ENSP00000280346	0.069	0	0	0	0.343	0	0	0.109	0.408
ATP5C1	NDUFC2	9606.ENSP00000349142	9606.ENSP00000281031	0	0	0	0	0.553	0.34	0	0.416	0.813
ATP5C1	SLC25A4	9606.ENSP00000349142	9606.ENSP00000281456	0	0	0	0	0.242	0.368	0	0.279	0.624
ATP5C1	ATP5G3	9606.ENSP00000349142	9606.ENSP00000284727	0.154	0	0	0	0.866	0.742	0.6	0.724	0.996
ATP5C1	COX6A2	9606.ENSP00000349142	9606.ENSP00000287490	0	0	0	0	0.88	0	0	0.282	0.91
ATP5C1	MRPL17	9606.ENSP00000349142	9606.ENSP00000288937	0	0	0	0	0.371	0.057	0	0.503	0.679
ATP5C1	ATP5O	9606.ENSP00000349142	9606.ENSP00000290299	0.219	0	0	0	0.966	0.916	0.9	0.802	0.999
ATP5C1	ATP5J2	9606.ENSP00000349142	9606.ENSP00000292475	0	0	0	0	0.881	0.775	0.9	0.566	0.998
ATP5C1	COX7A1	9606.ENSP00000349142	9606.ENSP00000292907	0	0	0	0	0.183	0	0	0.331	0.43
ATP5C1	PDHA2	9606.ENSP00000349142	9606.ENSP00000295266	0	0	0	0	0.154	0.24	0	0.185	0.43
ATP5C1	NDUFS4	9606.ENSP00000349142	9606.ENSP00000296684	0	0	0	0	0.904	0.423	0	0.389	0.963
ATP5C1	HSPA9	9606.ENSP00000349142	9606.ENSP00000297185	0	0	0	0	0.106	0	0	0.396	0.438
ATP5C1	NDUFB8	9606.ENSP00000349142	9606.ENSP00000299166	0	0	0	0	0.87	0	0	0.241	0.897
ATP5C1	COX11	9606.ENSP00000349142	9606.ENSP00000299335	0	0	0	0	0.067	0	0	0.717	0.724
ATP5C1	IDH3A	9606.ENSP00000349142	9606.ENSP00000299518	0.088	0	0	0	0.314	0.368	0	0.362	0.714
ATP5C1	ATP5L	9606.ENSP00000349142	9606.ENSP00000300688	0	0	0	0	0.77	0.783	0.9	0.689	0.998
ATP5C1	NDUFA7	9606.ENSP00000349142	9606.ENSP00000301457	0	0	0	0	0.265	0.368	0	0.481	0.738
ATP5C1	ATP5H	9606.ENSP00000349142	9606.ENSP00000301587	0	0	0	0	0.945	0.934	0.9	0.78	0.999
ATP5C1	ATP5I	9606.ENSP00000349142	9606.ENSP00000306003	0	0	0	0	0.841	0.775	0.9	0.657	0.998
ATP5C1	UQCRFS1	9606.ENSP00000349142	9606.ENSP00000306397	0	0	0	0	0.919	0.368	0	0.601	0.978
ATP5C1	PDHB	9606.ENSP00000349142	9606.ENSP00000307241	0	0	0	0	0.862	0.405	0	0.363	0.943
ATP5C1	CYCS	9606.ENSP00000349142	9606.ENSP00000307786	0	0	0	0	0.657	0.342	0	0.243	0.814
ATP5C1	MRPL48	9606.ENSP00000349142	9606.ENSP00000308717	0	0	0	0	0.202	0	0	0.419	0.517
ATP5C1	UQCRH	9606.ENSP00000349142	9606.ENSP00000309565	0	0	0	0	0.707	0.324	0	0.541	0.901
ATP5C1	NDUFS8	9606.ENSP00000349142	9606.ENSP00000315774	0.196	0	0	0	0.823	0.129	0	0.398	0.915
ATP5C1	CYC1	9606.ENSP00000349142	9606.ENSP00000317159	0	0	0	0	0.854	0.405	0	0.397	0.943
ATP5C1	COX5A	9606.ENSP00000349142	9606.ENSP00000317780	0	0	0	0	0.902	0.397	0	0.553	0.971
ATP5C1	BCKDHB	9606.ENSP00000349142	9606.ENSP00000318351	0	0	0	0	0.451	0.193	0	0.317	0.671
ATP5C1	COX8A	9606.ENSP00000349142	9606.ENSP00000321260	0	0	0	0	0.185	0	0	0.31	0.413
ATP5C1	NDUFV1	9606.ENSP00000349142	9606.ENSP00000322450	0	0	0	0	0.662	0.401	0	0.648	0.922
ATP5C1	MDH2	9606.ENSP00000349142	9606.ENSP00000327070	0.111	0	0	0	0.886	0.368	0	0.49	0.963
ATP5C1	NDUFV2	9606.ENSP00000349142	9606.ENSP00000327268	0.154	0	0	0	0.878	0.368	0	0.594	0.97
ATP5C1	GLUD2	9606.ENSP00000349142	9606.ENSP00000327589	0.041	0	0	0	0.111	0	0	0.4	0.443
ATP5C1	NDUFA12	9606.ENSP00000349142	9606.ENSP00000330737	0	0	0	0	0.867	0.656	0	0.175	0.959
ATP5C1	IDH2	9606.ENSP00000349142	9606.ENSP00000331897	0	0	0	0	0.446	0	0	0.183	0.528
ATP5C1	UQCR10	9606.ENSP00000349142	9606.ENSP00000332887	0	0	0	0	0.27	0.369	0	0.188	0.593
ATP5C1	SHMT2	9606.ENSP00000349142	9606.ENSP00000333667	0.219	0	0	0	0.21	0.117	0	0.063	0.421
ATP5C1	DLST	9606.ENSP00000349142	9606.ENSP00000335304	0.069	0	0	0	0.672	0	0	0.109	0.704
ATP5C1	NDUFA4	9606.ENSP00000349142	9606.ENSP00000339720	0	0	0	0	0.668	0.449	0	0.582	0.917
ATP5C1	CS	9606.ENSP00000349142	9606.ENSP00000342056	0	0	0	0	0.289	0.343	0	0.288	0.638
ATP5C1	ETFB	9606.ENSP00000349142	9606.ENSP00000346173	0	0	0	0	0.503	0	0	0.107	0.537
ATP5C1	NDUFV3	9606.ENSP00000349142	9606.ENSP00000346196	0	0	0	0	0.068	0.368	0	0.693	0.803
ATP5C1	MT-ND4	9606.ENSP00000349142	9606.ENSP00000354961	0.178	0	0	0	0.046	0	0	0.333	0.431
ATP5C1	NDUFB2	9606.ENSP00000349142	9606.ENSP00000419087	0	0	0	0	0.187	0	0	0.338	0.439
ATP5C1	OXA1L	9606.ENSP00000349142	9606.ENSP00000483491	0.213	0	0	0	0.157	0.141	0	0.144	0.446
ATP5C1	HSPD1	9606.ENSP00000349142	9606.ENSP00000373620	0.043	0	0	0	0.187	0.1	0	0.314	0.457
ATP5C1	MT-ND2	9606.ENSP00000349142	9606.ENSP00000355046	0.127	0	0	0	0.045	0	0	0.403	0.458
ATP5C1	NDUFC1	9606.ENSP00000349142	9606.ENSP00000441126	0	0	0	0	0.345	0	0	0.209	0.46
ATP5C1	ENSP00000446743	9606.ENSP00000349142	9606.ENSP00000446743	0	0	0	0	0.184	0.247	0	0.208	0.47
ATP5C1	NDUFS5	9606.ENSP00000349142	9606.ENSP00000362060	0	0	0	0	0.306	0.129	0	0.229	0.494
ATP5C1	MT-CYB	9606.ENSP00000349142	9606.ENSP00000354554	0	0	0	0	0.062	0	0	0.502	0.513
ATP5C1	TOMM20	9606.ENSP00000349142	9606.ENSP00000355566	0	0	0	0	0.385	0.086	0	0.208	0.516
ATP5C1	COX7A2L	9606.ENSP00000349142	9606.ENSP00000367938	0	0	0	0	0.366	0.129	0	0.217	0.531
ATP5C1	MT-ND3	9606.ENSP00000349142	9606.ENSP00000355206	0.249	0	0	0	0.065	0	0	0.399	0.541
ATP5C1	SUCLG2	9606.ENSP00000349142	9606.ENSP00000419325	0.137	0	0	0	0.281	0.213	0	0.207	0.561
ATP5C1	PMPCA	9606.ENSP00000349142	9606.ENSP00000360782	0	0	0	0	0.462	0.149	0	0.125	0.564
ATP5C1	SOD2	9606.ENSP00000349142	9606.ENSP00000446252	0	0	0	0	0.468	0	0	0.226	0.57
ATP5C1	PARK7	9606.ENSP00000349142	9606.ENSP00000418770	0	0	0	0	0.536	0	0	0.155	0.591
ATP5C1	COX7A2	9606.ENSP00000349142	9606.ENSP00000359098	0	0	0	0	0.43	0.123	0	0.282	0.61
ATP5C1	MT-ND1	9606.ENSP00000349142	9606.ENSP00000354687	0.262	0	0	0	0.071	0	0	0.493	0.622
ATP5C1	COX6B2	9606.ENSP00000349142	9606.ENSP00000467266	0	0	0	0	0.508	0.258	0	0.049	0.622
ATP5C1	COA6	9606.ENSP00000349142	9606.ENSP00000355572	0	0	0	0	0.531	0.247	0	0.052	0.636
ATP5C1	FH	9606.ENSP00000349142	9606.ENSP00000355518	0	0	0	0	0.472	0	0	0.351	0.643
ATP5C1	PDHA1	9606.ENSP00000349142	9606.ENSP00000369134	0	0	0	0	0.187	0.401	0	0.355	0.659
ATP5C1	ENSP00000452549	9606.ENSP00000349142	9606.ENSP00000452549	0	0	0	0	0.651	0	0	0.077	0.664
ATP5C1	COX4I2	9606.ENSP00000349142	9606.ENSP00000365243	0	0	0	0	0.468	0.244	0	0.267	0.679
ATP5C1	NDUFC2-KCTD14	9606.ENSP00000349142	9606.ENSP00000432614	0	0	0	0	0.521	0.34	0	0.08	0.683
ATP5C1	NDUFA3	9606.ENSP00000349142	9606.ENSP00000418438	0	0	0	0	0.082	0.368	0	0.512	0.692
ATP5C1	COX7C	9606.ENSP00000349142	9606.ENSP00000425759	0	0	0	0	0.414	0.129	0	0.46	0.7
ATP5C1	NDUFA13	9606.ENSP00000349142	9606.ENSP00000423673	0	0	0	0	0.661	0	0	0.174	0.708
ATP5C1	MT-CO2	9606.ENSP00000349142	9606.ENSP00000354876	0	0	0	0	0.172	0.626	0	0.247	0.747
ATP5C1	NDUFA6	9606.ENSP00000349142	9606.ENSP00000418842	0	0	0	0	0.698	0	0	0.261	0.767
ATP5C1	ENSP00000466639	9606.ENSP00000349142	9606.ENSP00000466639	0	0	0	0	0.767	0	0	0.048	0.768
ATP5C1	ETFA	9606.ENSP00000349142	9606.ENSP00000452762	0.045	0	0	0	0.616	0.285	0	0.26	0.78
ATP5C1	SDHD	9606.ENSP00000349142	9606.ENSP00000364699	0	0	0	0	0.738	0	0	0.24	0.792
ATP5C1	NDUFA5	9606.ENSP00000349142	9606.ENSP00000417142	0	0	0	0	0.685	0	0	0.372	0.794
ATP5C1	COX6C	9606.ENSP00000349142	9606.ENSP00000428895	0	0	0	0	0.56	0.368	0	0.344	0.801
ATP5C1	UQCRHL	9606.ENSP00000349142	9606.ENSP00000485401	0	0	0	0	0.652	0.324	0	0.234	0.804
ATP5C1	MDH1	9606.ENSP00000349142	9606.ENSP00000438144	0.111	0	0	0	0.687	0.166	0	0.326	0.822
ATP5C1	NDUFA11	9606.ENSP00000349142	9606.ENSP00000389160	0	0	0	0	0.774	0	0	0.274	0.829
ATP5C1	VDAC3	9606.ENSP00000349142	9606.ENSP00000428845	0	0	0	0	0.589	0.482	0	0.292	0.836
ATP5C1	IDH3B	9606.ENSP00000349142	9606.ENSP00000370223	0.088	0	0	0	0.757	0.249	0	0.282	0.864
ATP5C1	SUCLA2	9606.ENSP00000349142	9606.ENSP00000367923	0.137	0	0	0	0.686	0.368	0	0.36	0.875
ATP5C1	COX4I1	9606.ENSP00000349142	9606.ENSP00000457513	0	0	0	0	0.653	0.439	0	0.423	0.878
ATP5C1	VDAC2	9606.ENSP00000349142	9606.ENSP00000361635	0	0	0	0	0.577	0.644	0	0.327	0.89
ATP5C1	UQCRB	9606.ENSP00000349142	9606.ENSP00000430494	0	0	0	0	0.838	0	0	0.625	0.936
ATP5C1	NDUFB6	9606.ENSP00000349142	9606.ENSP00000369176	0	0	0	0	0.852	0.368	0	0.384	0.937
ATP5C1	UQCRQ	9606.ENSP00000349142	9606.ENSP00000367939	0	0	0	0	0.861	0.372	0	0.348	0.938
ATP5C1	NDUFA8	9606.ENSP00000349142	9606.ENSP00000362873	0	0	0	0	0.839	0.368	0	0.475	0.942
ATP5C1	SDHC	9606.ENSP00000349142	9606.ENSP00000356953	0.237	0	0	0	0.914	0	0	0.297	0.95
ATP5C1	SUCLG1	9606.ENSP00000349142	9606.ENSP00000377446	0.22	0	0	0	0.876	0.368	0	0.337	0.954
ATP5C1	USMG5	9606.ENSP00000349142	9606.ENSP00000358840	0	0	0	0	0.338	0.798	0.72	0.14	0.963
ATP5C1	SDHB	9606.ENSP00000349142	9606.ENSP00000364649	0.229	0	0	0	0.853	0.368	0	0.562	0.964
ATP5C1	NDUFAB1	9606.ENSP00000349142	9606.ENSP00000458770	0.048	0	0	0	0.95	0.369	0	0.341	0.977
ATP5C1	ENSP00000394107	9606.ENSP00000349142	9606.ENSP00000394107	0.219	0	0	0	0.816	0.788	0	0.533	0.983
ATP5C1	ATP5L2	9606.ENSP00000349142	9606.ENSP00000421076	0	0	0	0	0.738	0.689	0.54	0.617	0.983
ATP5C1	NDUFS1	9606.ENSP00000349142	9606.ENSP00000392709	0.137	0	0	0	0.861	0.703	0	0.593	0.983
ATP5C1	NDUFS2	9606.ENSP00000349142	9606.ENSP00000356972	0.281	0	0	0	0.929	0.395	0	0.542	0.984
ATP5C1	MT-ATP8	9606.ENSP00000349142	9606.ENSP00000355265	0	0	0	0	0.059	0.776	0.9	0.397	0.985
ATP5C1	MT-ATP6	9606.ENSP00000349142	9606.ENSP00000354632	0.295	0	0	0	0.52	0.875	0.9	0.579	0.997
ATP5C1	ATP5J	9606.ENSP00000349142	9606.ENSP00000389649	0	0	0	0	0.876	0.813	0.9	0.602	0.998
ATP5C1	ATP5G1	9606.ENSP00000349142	9606.ENSP00000377033	0.154	0	0	0	0.83	0.941	0.72	0.76	0.999
ATP5C1	ATP5F1	9606.ENSP00000349142	9606.ENSP00000358737	0	0	0	0	0.98	0.998	0.9	0.856	0.999
ATP5D	UQCRC1	9606.ENSP00000215375	9606.ENSP00000203407	0	0	0	0	0.943	0.694	0	0.607	0.992
ATP5D	DLD	9606.ENSP00000215375	9606.ENSP00000205402	0.162	0	0	0	0.26	0.368	0	0.069	0.586
ATP5D	NDUFAF3	9606.ENSP00000215375	9606.ENSP00000323076	0	0	0	0	0.218	0	0	0.266	0.402
[truncated: 16,607 more rows]
